# Supplementary material for: Expression profile of a Caenorhabditis elegans model of adult neuronal ceroid lipofuscinosis reveals down regulation of ubiquitin E3 ligase components
Source: Sci Rep. 2015 Sep 23;5:14392. doi: 10.1038/srep14392 (PMC4585785; doi:10.1038/srep14392)
Supplement: Supplementary table 1 [file srep14392-s2.xls]

## Sheet: Sheet1
Affymetrix Probe ID	N2 % FDR	CZ1200 % FDR	Ensembl ID	Official Gene Symbol	Wormbase ID	Gene Title	UP/DOWN	Mean FC	Gene.Ontology.Biological.Process	Gene.Ontology.Cellular.Component	Gene.Ontology.Molecular.Function	meanA	log2.tm3223/N2	log2.OK237/N2	meanA	log2.tm3223/CZ1200	log2.OK237/CZ1200	PV.tm3223/N2	PV.OK237/N2	PV.tm3223/CZ1200	PV.OK237/CZ1200	FDR.tm3223/N2	FDR.OK237/N2	FDR.tm3223/CZ1200	FDR.OK237/CZ1200
190519_at	0.01	0.05	F52D10.1	abts-2	WBGene00009929	Anion/Bicarbonate TranSporter family /// locus:abts-2	UP	1.4263	0006810 // transport // inferred from electronic annotation /// 0006820 // anion transport // inferred from electronic annotation /// 0009401 // phosphoenolpyruvate-dependent sugar phosphotransferase system // inferred from electronic annotation	0016020 // membrane // inferred from electronic annotation /// 0016021 // integral to membrane // inferred from electronic annotation /// 0016323 // basolateral plasma membrane // inferred from direct assay	0005215 // transporter activity // inferred from electronic annotation /// 0005351 // sugar:hydrogen symporter activity // inferred from electronic annotation /// 0005452 // inorganic anion exchanger activity // inferred from electronic annotation	5.40946	0.59517	0.565683	5.42789	0.45887	0.429382	0.000270896	0.000435719	0.000747053	0.00130824	0.00222077	0.00383438	0.0174922	0.0281337
183470_at	0.01	0.01	Y39B6A.20	asp-1	WBGene00000214	ASpartyl Protease /// locus:asp-1	DOWN	1.64639	0006508 // proteolysis // inferred from electronic annotation /// 0008219 // cell death // inferred from mutant phenotype /// 0030163 // protein catabolic process // inferred from sequence or structural similarity	0005623 // cell // inferred from direct assay	0004175 // endopeptidase activity // inferred from sequence or structural similarity /// 0004190 // aspartic-type endopeptidase activity // inferred from electronic annotation /// 0008233 // peptidase activity // inferred from electronic annotation /// 0016787 // hydrolase activity // inferred from electronic annotation	12.5165	-0.789349	-0.570238	12.5062	-0.868373	-0.649262	0.000513681	0.00645912	0.000272297	0.00315467	0.00354358	0.0265061	0.00903129	0.0483801
191956_at	0.01	0.01	H22K11.1	asp-3	WBGene00000216	ASpartyl Protease /// locus:asp-3	DOWN	1.67518	0006508 // proteolysis // inferred from electronic annotation /// 0008219 // cell death // inferred from mutant phenotype /// 0008340 // determination of adult lifespan // inferred from mutant phenotype	0005576 // extracellular region // inferred from electronic annotation	0004190 // aspartic-type endopeptidase activity // inferred from electronic annotation /// 0005515 // protein binding // inferred from physical interaction /// 0008233 // peptidase activity // inferred from electronic annotation /// 0016787 // hydrolase activity // inferred from electronic annotation	12.2428	-0.636185	-0.695017	12.2783	-0.793617	-0.852448	0.000505901	0.000220863	4.52491e-05	2.0567e-05	0.00351199	0.00241131	0.00258156	0.00231227
181676_at	0.01	0.01	B0281.5	B0281.5	WBGene00015112	hypothetical protein	DOWN	1.84797	0006813 // potassium ion transport // inferred from electronic annotation	0008076 // voltage-gated potassium channel complex // inferred from electronic annotation /// 0016020 // membrane // inferred from electronic annotation	0005249 // voltage-gated potassium channel activity // inferred from electronic annotation /// 0005515 // protein binding // inferred from electronic annotation /// 0005515 // protein binding // inferred from physical interaction	8.18279	-1.01362	-0.665644	8.15301	-1.10624	-0.75827	7.17577130460357e-07	9.71379758407789e-05	1.4836e-07	1.64291e-05	4.2760896779403e-05	0.00135721	5.67105e-05	0.00207049
183920_s_at	0.01	0.01	K02E7.9	btb-10	WBGene00019313	BTB (Broad/complex/Tramtrack/Bric a brac) domain protein /// locus:btb-10	DOWN	1.87356	---	---	0005515 // protein binding // inferred from electronic annotation	7.23865	-0.936565	-0.607894	7.26278	-1.20367	-0.874998	2.08176308371589e-06	0.000251937	2.96243e-07	1.52138e-05	8.33406345405743e-05	0.00264216	9.88462e-05	0.00201547
179924_at	0.01	0.01	M01D1.3	btb-11	WBGene00019700	BTB (Broad/complex/Tramtrack/Bric a brac) domain protein /// locus:btb-11	DOWN	2.06582	---	---	0005515 // protein binding // inferred from electronic annotation	7.90055	-1.02612	-0.905781	7.87803	-1.18765	-1.06731	1.02523822264756e-06	4.82068474474399e-06	9.36904e-07	3.5488e-06	5.51996456546095e-05	0.000192839	0.000207613	0.000804915
180243_at	0.01	0.01	ZC204.3	btb-12	WBGene00022555	BTB (Broad/complex/Tramtrack/Bric a brac) domain protein /// locus:btb-12	DOWN	1.50496	---	---	0005515 // protein binding // inferred from electronic annotation	6.18595	-0.460429	-0.40708	6.20611	-0.772378	-0.719029	0.00114786	0.00301625	3.98849e-06	9.35376e-06	0.00636883	0.0152459	0.000574975	0.00163072
185740_at	0.01	0.01	F45C12.7	btb-6	WBGene00018438	BTB (Broad/complex/Tramtrack/Bric a brac) domain protein /// locus:btb-6	DOWN	1.49887	0040019 // positive regulation of embryonic development // inferred from mutant phenotype	---	0005515 // protein binding // inferred from electronic annotation	9.30744	-0.60169	-0.49656	9.31778	-0.671192	-0.566062	1.02777810760141e-05	8.57032761086166e-05	2.81372e-06	2.0929e-05	0.000240389	0.00124757	0.000463422	0.00232599
184544_at	0.01	0.01	F45C12.6	btb-8	WBGene00018437	BTB (Broad/complex/Tramtrack/Bric a brac) domain protein /// locus:btb-8	DOWN	1.63928	---	0016021 // integral to membrane // inferred from electronic annotation	0005515 // protein binding // inferred from electronic annotation	6.45516	-0.761023	-0.484398	6.48331	-0.941732	-0.665107	0.000392593	0.0118188	6.02987e-05	0.00154856	0.0029188	0.0414877	0.00315742	0.0314442
189744_s_at	0.01	0.01	C01B4.6	C01B4.6	WBGene00015270	hypothetical protein /// aldose 1-epimerase /// status:Predicted /// hypothetical protein	DOWN	2.5739	0002119 // nematode larval development // inferred from mutant phenotype /// 0005975 // carbohydrate metabolic process // inferred from electronic annotation /// 0010171 // body morphogenesis // inferred from mutant phenotype /// 0019318 // hexose metabolic process // inferred from electronic annotation /// 0040007 // growth // inferred from mutant phenotype	---	0003824 // catalytic activity // inferred from electronic annotation /// 0016853 // isomerase activity // inferred from electronic annotation /// 0030246 // carbohydrate binding // inferred from electronic annotation	8.27829	-1.35117	-1.28346	8.25583	-1.44445	-1.37674	9.84117490421936e-10	2.08137831333826e-09	1.0958e-10	2.2369e-10	4.06013064566696e-07	7.14745312800358e-07	1.68486e-07	2.44301e-07
176652_s_at	0.01	0.01	C01B4.6	C01B4.6	WBGene00015270	hypothetical protein /// aldose 1-epimerase /// status:Predicted /// hypothetical protein	DOWN	2.35032	0002119 // nematode larval development // inferred from mutant phenotype /// 0005975 // carbohydrate metabolic process // inferred from electronic annotation /// 0010171 // body morphogenesis // inferred from mutant phenotype /// 0019318 // hexose metabolic process // inferred from electronic annotation /// 0040007 // growth // inferred from mutant phenotype	---	0003824 // catalytic activity // inferred from electronic annotation /// 0016853 // isomerase activity // inferred from electronic annotation /// 0030246 // carbohydrate binding // inferred from electronic annotation	7.47553	-1.2836	-1.17364	7.45695	-1.29208	-1.18212	6.9282289205072e-10	2.55707073775849e-09	7.331e-11	2.75271e-10	3.0589120431028e-07	8.28617573109842e-07	1.40114e-07	2.80593e-07
180813_s_at	0.01	0.01	C01B4.7	C01B4.7	WBGene00015271	hypothetical protein /// status:Predicted /// status:Predicted /// hypothetical protein	DOWN	2.00788	0055085 // transmembrane transport // inferred from electronic annotation	0016021 // integral to membrane // inferred from electronic annotation	---	7.9031	-0.858036	-0.786597	7.99977	-1.22474	-1.1533	1.90488268111067e-06	5.52140658634451e-06	6.32254e-07	1.36035e-06	7.84650959921108e-05	0.00020461	0.000158957	0.000424485
175253_s_at	0.01	0.01	C01B4.7	C01B4.7	WBGene00015271	hypothetical protein /// status:Predicted /// status:Predicted /// hypothetical protein	DOWN	1.98975	0055085 // transmembrane transport // inferred from electronic annotation	0016021 // integral to membrane // inferred from electronic annotation	---	8.68682	-1.01452	-0.826888	8.71887	-1.15829	-0.970656	2.2199997520539e-07	3.04988172678254e-06	1.09192e-07	1.10629e-06	2.22764001094084e-05	0.000146892	4.51228e-05	0.000375894
181239_s_at	0.01	0.01	C01B4.8	C01B4.8	WBGene00021220	hypothetical protein /// status:Predicted /// status:Predicted /// hypothetical protein	DOWN	1.88285	0006810 // transport // inferred from electronic annotation /// 0055085 // transmembrane transport // inferred from electronic annotation	0016021 // integral to membrane // inferred from electronic annotation	0005215 // transporter activity // inferred from electronic annotation	6.67772	-0.988707	-1.05723	6.6293	-0.76861	-0.837134	5.28547696248496e-06	2.33259815745679e-06	0.000156713	6.53222e-05	0.000154298	0.000125595	0.00605431	0.00468909
180655_s_at	0.01	0.01	C01B4.9	C01B4.9	WBGene00015273	hypothetical protein /// status:Predicted /// status:Predicted /// hypothetical protein	DOWN	1.46164	0055085 // transmembrane transport // inferred from electronic annotation	0016021 // integral to membrane // inferred from electronic annotation	---	6.09477	-0.479386	-0.343482	6.16722	-0.751701	-0.615796	0.000159323	0.00288758	3.75189e-06	3.74949e-05	0.00153885	0.0147461	0.000565361	0.00318498
184169_s_at	0.01	0.01	C01G12.3	C01G12.3	WBGene00007244	hypothetical protein /// status:Confirmed	DOWN	1.58192	---	---	---	7.50946	-0.787178	-0.731583	7.47622	-0.59177	-0.536174	4.17690879368394e-07	1.07527200648985e-06	1.15183e-05	3.50135e-05	3.10012233853967e-05	7.76456930667644e-05	0.00111812	0.00305918
178775_at	0.01	0.01	C01G6.3	C01G6.3	WBGene00007225	hypothetical protein /// status:Confirmed	DOWN	1.33153	---	---	---	12.5555	-0.499165	-0.353452	12.5665	-0.472722	-0.32701	2.1888342781227e-06	0.000110717	5.50311e-06	0.00029089	8.63656474018161e-05	0.00148775	0.000686545	0.0114394
171833_x_at	0.01	0.01	C01G6.3	C01G6.3	WBGene00007225	hypothetical protein /// status:Confirmed	DOWN	1.25487	---	---	---	10.3087	-0.359034	-0.305073	10.327	-0.349998	-0.296036	0.000893178	0.00324494	0.000303804	0.00132723	0.0052862	0.0160631	0.00969763	0.0283031
182138_at	0.01	0.01	C05D12.5	C05D12.5	WBGene00007342	hypothetical protein /// status:Partially_confirmed	DOWN	1.56726	---	---	0005515 // protein binding // inferred from physical interaction	5.77558	-0.69995	-0.61925	5.73995	-0.677237	-0.596537	0.000100752	0.000335827	0.000233195	0.000746353	0.00112251	0.00318178	0.00806685	0.0203781
175909_at	0.01	0.01	C06E1.1	C06E1.1	WBGene00015518	hypothetical protein /// status:Confirmed	DOWN	1.57467	---	0016021 // integral to membrane // inferred from electronic annotation	0005515 // protein binding // inferred from physical interaction	8.51226	-0.750028	-0.704503	8.40795	-0.605591	-0.560067	2.61402900453703e-05	5.18431581422717e-05	0.00024807	0.000513273	0.000438119	0.000896104	0.00844763	0.0161697
183893_s_at	0.01	0.01	C08F1.6	C08F1.6	WBGene00015610	hypothetical protein /// status:Confirmed	DOWN	2.26515	---	0016021 // integral to membrane // inferred from electronic annotation	---	7.68469	-1.2759	-1.00536	7.65774	-1.35385	-1.08331	2.95871608726242e-06	4.65539756005641e-05	2.78894e-06	3.71805e-05	0.000105106	0.000832861	0.000463422	0.00318498
184281_at	0.01	0.05	C13F10.2	C13F10.2	WBGene00015742	hypothetical protein /// status:Partially_confirmed	DOWN	1.40034	0009792 // embryo development ending in birth or egg hatching // inferred from mutant phenotype	---	---	9.15454	-0.657928	-0.630633	9.02878	-0.340917	-0.313622	1.14157589007868e-06	1.94613626186619e-06	0.000386106	0.000813494	5.91144688502645e-05	0.000111767	0.0113572	0.0213717
179369_s_at	0.01	0.01	C18D4.6	C18D4.6	WBGene00007675	hypothetical protein	DOWN	1.6512	---	---	---	6.0717	-0.761911	-0.636357	6.16756	-0.810681	-0.685128	3.07080048240333e-05	0.000200596	2.96073e-05	0.000172353	0.000483852	0.00226405	0.00204727	0.00826105
189019_at	0.01	0.01	C31E10.7	C31E10.7	WBGene00007848	hypothetical protein /// cytochrome b5	DOWN	1.3697	0002119 // nematode larval development // inferred from mutant phenotype /// 0006898 // receptor-mediated endocytosis // inferred from mutant phenotype /// 0009792 // embryo development ending in birth or egg hatching // inferred from mutant phenotype /// 0032940 // secretion by cell // inferred from mutant phenotype /// 0040007 // growth // inferred from mutant phenotype /// 0040010 // positive …	0016021 // integral to membrane // inferred from electronic annotation	0020037 // heme binding // inferred from electronic annotation /// 0046872 // metal ion binding // inferred from electronic annotation	10.7225	-0.501588	-0.345495	10.7203	-0.562226	-0.406133	0.000247649	0.00526412	0.00012326	0.00223	0.00208552	0.0227734	0.00513719	0.0388669
173578_s_at	0.05	0.05	C33D9.3	C33D9.3	WBGene00007898	hypothetical protein	UP	1.39547	---	---	---	6.3207	0.421783	0.442487	6.2691	0.519013	0.539717	0.00288864	0.00200665	0.00145516	0.00105455	0.0126418	0.0112595	0.0269364	0.0252332
178441_at	0.01	0.05	C34C6.7	C34C6.7	WBGene00007919	hypothetical protein	UP	1.53588	---	---	---	9.71421	0.743742	0.717681	9.67217	0.520446	0.494386	8.1369530263854e-06	1.23443684449566e-05	0.00116762	0.00176946	0.000206948	0.000347464	0.023429	0.0338612
186411_at	0.01	0.01	C34D10.1	C34D10.1	WBGene00016406	hypothetical protein /// status:Confirmed	DOWN	1.31474	---	0016021 // integral to membrane // inferred from electronic annotation	0005198 // structural molecule activity // inferred from electronic annotation /// 0005515 // protein binding // inferred from physical interaction	8.82549	-0.374293	-0.514691	8.79448	-0.27487	-0.415267	0.000147146	4.28820860034472e-06	0.00119669	2.10022e-05	0.0014576	0.000181009	0.0239182	0.00232599
173323_at	0.01	0.01	C35E7.1	C35E7.1	WBGene00016453	hypothetical protein /// locus:vet-2	DOWN	1.76408	---	---	0005515 // protein binding // inferred from physical interaction	8.76616	-0.95932	-0.654278	8.75018	-0.983559	-0.678516	1.44828761370609e-05	0.000706828	8.72799e-06	0.000428897	0.000294092	0.0053859	0.000926743	0.0147004
180263_s_at	0.01	0.01	C35E7.5	C35E7.5	WBGene00016457	hypothetical protein	DOWN	1.59314	---	---	---	9.42863	-0.641105	-0.379604	9.41935	-0.964146	-0.702645	2.34501438132149e-05	0.00310333	5.5169e-06	0.000176133	0.000409463	0.015565	0.000686545	0.00838962
176724_s_at	0.05	0.05	C36B7.6	C36B7.6	WBGene00016469	hypothetical protein /// status:Confirmed	DOWN	1.19315	---	0016021 // integral to membrane // inferred from electronic annotation	---	8.67823	-0.231213	-0.229124	8.6797	-0.280438	-0.278349	0.00891366	0.00942716	0.00212839	0.00225435	0.0298986	0.0351964	0.0351818	0.0391172
182575_at	0.01	0.01	C36C5.5	C36C5.5	WBGene00016474	hypothetical protein /// status:Partially_confirmed	UP	1.96345	---	---	---	8.64236	0.904609	0.694208	8.60194	1.25257	1.04217	0.00014465	0.00157756	4.0237e-06	3.36978e-05	0.00144212	0.00949815	0.000574975	0.00303082
182485_at	0.01	0.01	C39B5.2	C39B5.2	WBGene00016520	hypothetical protein /// status:Confirmed	DOWN	1.63573	0009792 // embryo development ending in birth or egg hatching // inferred from mutant phenotype	---	---	8.39876	-0.762652	-0.604463	8.344	-0.815412	-0.657224	1.86291779383912e-05	0.000216349	0.000214507	0.00146155	0.000350215	0.00238123	0.00755717	0.0303217
192859_at	0.01	0.05	C39E9.10	C39E9.10	WBGene00008033	hypothetical protein /// tetracycline resistance protein like	UP	1.44601	0000003 // reproduction // inferred from mutant phenotype /// 0002119 // nematode larval development // inferred from mutant phenotype /// 0006810 // transport // inferred from electronic annotation /// 0009792 // embryo development ending in birth or egg hatching // inferred from mutant phenotype /// 0040007 // growth // inferred from mutant phenotype /// 0040010 // positive regulation of growth…	0016021 // integral to membrane // inferred from electronic annotation	0005215 // transporter activity // inferred from electronic annotation	5.24275	0.56444	0.606287	5.25727	0.457865	0.499712	0.000178535	8.65572412415492e-05	0.0014292	0.000683556	0.00165899	0.00125123	0.0265234	0.0193378
185308_at	0.01	0.01	C40A11.2	C40A11.2	WBGene00016545	hypothetical protein /// status:Confirmed	DOWN	1.54272	0006813 // potassium ion transport // inferred from electronic annotation	0008076 // voltage-gated potassium channel complex // inferred from electronic annotation /// 0016020 // membrane // inferred from electronic annotation	0005249 // voltage-gated potassium channel activity // inferred from electronic annotation /// 0005515 // protein binding // inferred from electronic annotation /// 0005515 // protein binding // inferred from physical interaction	5.38152	-0.668012	-0.59368	5.3358	-0.657278	-0.582947	1.44505475069905e-05	5.35217856437788e-05	0.000149664	0.00046982	0.000294092	0.000915916	0.00589448	0.0155152
185274_s_at	0.01	0.05	C40A11.6	C40A11.6	WBGene00016549	hypothetical protein /// hypothetical protein /// status:Confirmed /// status:Partially_confirmed	DOWN	1.90464	0006813 // potassium ion transport // inferred from electronic annotation	0008076 // voltage-gated potassium channel complex // inferred from electronic annotation /// 0016020 // membrane // inferred from electronic annotation	0005249 // voltage-gated potassium channel activity // inferred from electronic annotation /// 0005515 // protein binding // inferred from electronic annotation /// 0005515 // protein binding // inferred from physical interaction	5.67104	-1.12772	-0.929827	5.57482	-0.929206	-0.731309	1.00689606891958e-05	8.49603697980247e-05	0.000436396	0.00313707	0.000237914	0.00124117	0.0122563	0.0483039
183749_at	0.01	0.05	C41H7.3	C41H7.3	WBGene00016573	hypothetical protein /// status:Confirmed	DOWN	1.2577	---	---	---	9.743	-0.340737	-0.302018	9.75704	-0.359547	-0.320828	0.00135844	0.0034385	0.00037025	0.00101479	0.00722617	0.0167457	0.0111763	0.0246678
181994_at	0.01	0.01	C41H7.6	C41H7.6	WBGene00016576	hypothetical protein /// status:Confirmed	DOWN	1.27737	0009792 // embryo development ending in birth or egg hatching // inferred from mutant phenotype	---	---	9.67696	-0.337607	-0.263509	9.66957	-0.442851	-0.368753	0.000427461	0.00328695	7.97266e-05	0.000475512	0.00310996	0.0162279	0.00389463	0.0156356
182644_s_at	0.01	0.05	C41H7.6	C41H7.6	WBGene00016576	hypothetical protein /// hypothetical protein /// status:Partially_confirmed /// status:Confirmed	DOWN	1.25635	0009792 // embryo development ending in birth or egg hatching // inferred from mutant phenotype	---	---	9.91804	-0.355342	-0.315892	9.89221	-0.342578	-0.303128	0.000345155	0.000984316	0.00100365	0.00265793	0.00264699	0.00678743	0.0213137	0.0437456
179143_at	0.01	0.05	C47F8.1	C47F8.1	WBGene00008157	hypothetical protein /// status:Confirmed	DOWN	1.57982	---	---	---	7.29974	-0.774356	-0.878961	7.29027	-0.440555	-0.54516	6.01077933163338e-05	1.48098864560658e-05	0.00269826	0.000461366	0.00077858	0.000380794	0.0413806	0.0153021
182082_at	0.01	0.01	C49A1.10	C49A1.10	WBGene00008191	hypothetical protein /// status:Confirmed	UP	1.3876	---	0016021 // integral to membrane // inferred from electronic annotation	---	7.89236	0.475677	0.533881	7.8645	0.411307	0.469512	0.00073668	0.000256113	0.000666182	0.000194896	0.0045829	0.00267775	0.0163464	0.00894884
183381_at	0.01	0.05	C50F7.5	C50F7.5	WBGene00016845	hypothetical protein /// status:Partially_confirmed	UP	1.60581	---	---	---	10.4861	0.755863	0.72469	10.5442	0.641909	0.610736	7.64151580526858e-05	0.000117991	0.000878635	0.00133187	0.000921095	0.00155441	0.0194138	0.0283624
193922_at	0.01	0.01	F38C2.5	ccch-2	WBGene00009537	CCCH-type zinc finger transcription factor /// locus:ccch-2	DOWN	1.70989	---	---	0003676 // nucleic acid binding // inferred from electronic annotation /// 0008270 // zinc ion binding // inferred from electronic annotation /// 0046872 // metal ion binding // inferred from electronic annotation	6.39716	-0.689119	-0.825508	6.37755	-0.722304	-0.858693	0.00154487	0.000319454	0.000936601	0.000192669	0.00796826	0.0030834	0.0202735	0.00889259
193956_at	0.01	0.01	Y57G11C.25	ccch-5	WBGene00013319	CCCH-type zinc finger transcription factor /// locus:ccch-5	DOWN	1.34896	---	---	0003676 // nucleic acid binding // inferred from electronic annotation /// 0008270 // zinc ion binding // inferred from electronic annotation /// 0046872 // metal ion binding // inferred from electronic annotation	9.46978	-0.39468	-0.505244	9.48902	-0.358459	-0.469024	8.78633472019689e-05	5.51996881986823e-06	0.000855007	6.51708e-05	0.0010224	0.00020461	0.0190292	0.00468909
171827_x_at	0.01	0.01	Y73F8A.6	ccg-1	WBGene00000370	Conserved Cystein/Glycine domain protein /// locus:ccg-1	UP	1.58387	---	---	---	8.94246	0.804784	0.487789	8.93198	0.839111	0.522116	1.4628766428676e-05	0.00189486	3.33481e-05	0.00270139	0.000295888	0.0108329	0.00218838	0.0441757
193325_at	0.01	0.01	F16B4.8	cdc-25.2	WBGene00000387	Cell Division Cycle related /// locus:cdc-25.2	DOWN	1.46825	0000003 // reproduction // inferred from mutant phenotype /// 0000087 // M phase of mitotic cell cycle // inferred from electronic annotation /// 0002119 // nematode larval development // inferred from mutant phenotype /// 0006470 // protein dephosphorylation // inferred from electronic annotation /// 0006898 // receptor-mediated endocytosis // inferred from mutant phenotype /// 0007049 // cell c…	0005622 // intracellular // inferred from electronic annotation	0004721 // phosphoprotein phosphatase activity // inferred from electronic annotation /// 0004725 // protein tyrosine phosphatase activity // inferred from electronic annotation /// 0016787 // hydrolase activity // inferred from electronic annotation	6.86438	-0.695246	-0.347724	6.85536	-0.760468	-0.412946	1.60923675231458e-06	0.0020291	4.42341e-07	0.000425044	7.19719489728881e-05	0.0113525	0.000130065	0.0146702
192022_at	0.01	0.01	F17A2.5	ceh-40	WBGene00000461	Homeobox /// locus:ceh-40	DOWN	1.68126	0006355 // regulation of transcription, DNA-dependent // inferred from electronic annotation /// 0007275 // multicellular organismal development // inferred from electronic annotation /// 0009792 // embryo development ending in birth or egg hatching // inferred from mutant phenotype /// 0045449 // regulation of transcription // inferred from electronic annotation	0005634 // nucleus // inferred from electronic annotation	0003677 // DNA binding // inferred from electronic annotation /// 0003700 // sequence-specific DNA binding transcription factor activity // inferred from electronic annotation /// 0005515 // protein binding // inferred from physical interaction /// 0030528 // transcription regulator activity // inferred from electronic annotation /// 0043565 // sequence-specific DNA binding // inferred from elect…	7.9773	-0.853827	-0.612763	7.93537	-0.886326	-0.645261	1.27328660223652e-05	0.000404448	4.06318e-06	0.000138227	0.000274423	0.00362315	0.00057524	0.00741576
192450_at	0.01	0.01	F56D1.6	cex-1	WBGene00023407	CalEXcitin /// locus:cex-1	UP	2.02911	---	---	0005509 // calcium ion binding // inferred from electronic annotation	8.83277	0.80843	0.755331	8.70354	1.28637	1.23327	0.000434424	0.00079557	7.65893e-06	1.25258e-05	0.00314582	0.0057963	0.000848231	0.00197398
177104_at	0.05	0.01	Y46C8AL.3	clec-70	WBGene00021581	C-type LECtin /// locus:clec-70	DOWN	1.77209	---	---	0005488 // binding // inferred from electronic annotation /// 0005529 // sugar binding // inferred from electronic annotation	5.56316	-0.556493	-0.645166	5.62357	-1.00573	-1.09441	0.0152956	0.00622515	0.000503545	0.000228651	0.0449959	0.0258514	0.0134367	0.00998879
187231_at	0.01	0.01	Y77E11A.10	clp-6	WBGene00000546	CaLPain family /// locus:clp-6	DOWN	1.78713	0006508 // proteolysis // inferred from electronic annotation /// 0008219 // cell death // inferred from mutant phenotype	0005622 // intracellular // inferred from electronic annotation	0004197 // cysteine-type endopeptidase activity // inferred from electronic annotation /// 0004198 // calcium-dependent cysteine-type endopeptidase activity // inferred from electronic annotation /// 0008233 // peptidase activity // inferred from electronic annotation /// 0008234 // cysteine-type peptidase activity // inferred from electronic annotation /// 0016787 // hydrolase activity // inferr…	6.13863	-0.968429	-0.796731	6.06612	-0.878562	-0.706864	4.2795766673123e-09	6.6253036555438e-08	1.72801e-09	3.75732e-08	1.4376586573908e-06	1.0776928146223e-05	1.88724e-06	2.39373e-05
188894_s_at	0.01	0.01	D1009.2	cyn-8	WBGene00000884	CYclophyliN	DOWN	1.38616	0006457 // protein folding // inferred from electronic annotation /// 0006457 // protein folding // inferred from sequence or structural similarity	0005634 // nucleus // inferred from direct assay	0003755 // peptidyl-prolyl cis-trans isomerase activity // inferred from direct assay /// 0003755 // peptidyl-prolyl cis-trans isomerase activity // inferred from electronic annotation /// 0016853 // isomerase activity // inferred from electronic annotation	9.37746	-0.438712	-0.407567	9.40702	-0.53462	-0.503475	0.00017403	0.000353106	0.000132221	0.000238747	0.00163284	0.00329701	0.00534832	0.0102253
189283_s_at	0.01	0.01	C06B3.3	cyp-35C1	WBGene00007362	CYtochrome P450 family /// locus:cyp-35C1	DOWN	2.00387	0009410 // response to xenobiotic stimulus // inferred from expression pattern /// 0009410 // response to xenobiotic stimulus // inferred from genetic interaction /// 0055114 // oxidation reduction // inferred from electronic annotation	---	0004497 // monooxygenase activity // inferred from electronic annotation /// 0005506 // iron ion binding // inferred from electronic annotation /// 0009055 // electron carrier activity // inferred from electronic annotation /// 0016491 // oxidoreductase activity // inferred from electronic annotation /// 0020037 // heme binding // inferred from electronic annotation /// 0046872 // metal ion bindi…	8.67215	-0.950106	-1.05303	8.67714	-0.952546	-1.05547	1.70065184014225e-05	5.0953333931053e-06	0.000528572	0.000202091	0.000329739	0.000197277	0.013933	0.00919634
189282_at	0.01	0.01	C06B3.3	cyp-35C1	WBGene00007362	CYtochrome P450 family /// locus:cyp-35C1	DOWN	1.92949	0009410 // response to xenobiotic stimulus // inferred from expression pattern /// 0009410 // response to xenobiotic stimulus // inferred from genetic interaction /// 0055114 // oxidation reduction // inferred from electronic annotation	---	0004497 // monooxygenase activity // inferred from electronic annotation /// 0005506 // iron ion binding // inferred from electronic annotation /// 0009055 // electron carrier activity // inferred from electronic annotation /// 0016491 // oxidoreductase activity // inferred from electronic annotation /// 0020037 // heme binding // inferred from electronic annotation /// 0046872 // metal ion bindi…	7.27854	-0.948194	-1.07599	7.23239	-0.820459	-0.948252	4.3162291360896e-05	1.03960745900543e-05	0.000641319	0.000165321	0.00062191	0.000306001	0.0158926	0.00823064
178782_at	0.05	0.05	D1081.6	D1081.6	WBGene00008384	hypothetical protein	DOWN	1.23468	---	---	---	8.52713	-0.287749	-0.286914	8.51365	-0.321356	-0.320521	0.00692299	0.00705465	0.00162923	0.00166338	0.0246727	0.028235	0.0290676	0.0324622
186518_s_at	0.01	0.01	Y116A8C.17	dct-13	WBGene00013794	DAF-16/FOXO Controlled, germline Tumor affecting /// locus:dct-13	DOWN	1.94485	---	---	0003676 // nucleic acid binding // inferred from electronic annotation /// 0008270 // zinc ion binding // inferred from electronic annotation /// 0046872 // metal ion binding // inferred from electronic annotation	8.1221	-1.28054	-0.934975	7.98038	-0.98434	-0.638777	1.56678075748469e-06	6.08827007933249e-05	3.65445e-05	0.00209088	7.12101854276793e-05	0.000992427	0.00231853	0.037304
175242_at	0.01	0.01	K02G10.8	dnj-14	WBGene00001032	DNaJ domain (prokaryotic heat shock protein) /// locus:dnj-14	DOWN	6.22262	0006950 // response to stress // inferred from electronic annotation	0016021 // integral to membrane // inferred from electronic annotation	0031072 // heat shock protein binding // inferred from electronic annotation	6.64979	-1.06194	-4.55338	6.54003	-0.721661	-4.2131	1.85311058516901e-07	5.41610850271822e-17	1.79645e-05	1.53169e-16	1.98861929670949e-05	3.80520464252728e-13	0.00146105	7.80651e-13
184570_s_at	0.01	0.01	W09G12.4	dsl-1	WBGene00001103	Delta/Serrate/Lag-2 domain /// locus:dsl-1	DOWN	1.78958	0007154 // cell communication // inferred from electronic annotation /// 0040020 // regulation of meiosis // inferred from mutant phenotype /// 0042127 // regulation of cell proliferation // inferred from mutant phenotype	0016020 // membrane // inferred from electronic annotation	---	7.33151	-1.00762	-0.638351	7.26868	-1.04088	-0.671613	9.6514405973767e-08	2.81859195971974e-05	4.92998e-06	0.000508699	1.30236872020357e-05	0.000594211	0.000638808	0.0160948
176759_s_at	0.01	0.01	W09G12.1	dsl-2	WBGene00001104	Delta/Serrate/Lag-2 domain /// locus:dsl-2	DOWN	1.95732	0007154 // cell communication // inferred from electronic annotation /// 0040020 // regulation of meiosis // inferred from mutant phenotype /// 0042127 // regulation of cell proliferation // inferred from mutant phenotype	0016020 // membrane // inferred from electronic annotation	---	9.53797	-1.09356	-0.757896	9.53026	-1.17987	-0.844204	5.97314243070885e-07	4.73966184108222e-05	5.33564e-07	3.01534e-05	3.9111427958366e-05	0.000841862	0.000145682	0.00297448
189971_at	0.01	0.01	F01G10.3	ech-9	WBGene00001158	Enoyl-CoA Hydratase /// locus:ech-9	DOWN	5.44318	0006631 // fatty acid metabolic process // inferred from electronic annotation /// 0008152 // metabolic process // inferred from electronic annotation /// 0046168 // glycerol-3-phosphate catabolic process // inferred from electronic annotation /// 0055114 // oxidation reduction // inferred from electronic annotation	0005737 // cytoplasm // inferred from electronic annotation	0003824 // catalytic activity // inferred from electronic annotation /// 0005488 // binding // inferred from electronic annotation /// 0016491 // oxidoreductase activity // inferred from electronic annotation /// 0016616 // oxidoreductase activity, acting on the CH-OH group of donors, NAD or NADP as acceptor // inferred from electronic annotation /// 0050662 // coenzyme binding // inferred from e…	6.43989	-1.95216	-2.55223	6.49614	-2.33667	-2.93674	2.33333543896324e-05	9.27390369583355e-07	1.60686e-05	1.01512e-06	0.00040881	7.058834687005e-05	0.0013574	0.000352755
172898_x_at	0.01	0.01	EEED8.12	EEED8.12	WBGene00017140	hypothetical protein /// Probable RNA binding protein	DOWN	1.72047	---	---	0000166 // nucleotide binding // inferred from electronic annotation /// 0003676 // nucleic acid binding // inferred from electronic annotation /// 0003723 // RNA binding // inferred from electronic annotation	9.0199	-0.931932	-0.665577	8.97232	-0.900025	-0.633669	8.92754847603504e-06	0.00031856	6.8365e-06	0.000292533	0.00022144	0.00308055	0.000780075	0.0114394
192172_s_at	0.01	0.01	EEED8.4	EEED8.4	WBGene00017135	hypothetical protein /// hypothetical protein /// Probable RNA binding protein /// Probable RNA binding protein	DOWN	1.62686	---	---	0000166 // nucleotide binding // inferred from electronic annotation /// 0003676 // nucleic acid binding // inferred from electronic annotation /// 0003723 // RNA binding // inferred from electronic annotation	8.45079	-0.843361	-0.641432	8.39614	-0.762753	-0.560825	7.81137845760484e-06	0.000155112	3.73191e-05	0.000762576	0.000202004	0.00189435	0.00233856	0.020564
192171_at	0.01	0.01	EEED8.4	EEED8.4	WBGene00017135	hypothetical protein /// Probable RNA binding protein	DOWN	1.56336	---	---	0000166 // nucleotide binding // inferred from electronic annotation /// 0003676 // nucleic acid binding // inferred from electronic annotation /// 0003723 // RNA binding // inferred from electronic annotation	7.0417	-0.81073	-0.597538	6.98658	-0.69177	-0.478578	1.49622375601051e-07	7.19457035888758e-06	4.87929e-06	0.000264212	1.71267745938003e-05	0.000240537	0.000637644	0.0108466
190353_s_at	0.05	0.01	K04H4.1	emb-9	WBGene00001263	abnormal EMBroygenesis	UP	1.42843	0000003 // reproduction // inferred from mutant phenotype /// 0002119 // nematode larval development // inferred from mutant phenotype /// 0006898 // receptor-mediated endocytosis // inferred from mutant phenotype /// 0007517 // muscle organ development // inferred from mutant phenotype /// 0008340 // determination of adult lifespan // inferred from mutant phenotype /// 0009790 // embryo developm…	0005576 // extracellular region // inferred from electronic annotation /// 0005578 // proteinaceous extracellular matrix // inferred from electronic annotation /// 0005581 // collagen // inferred from electronic annotation /// 0005604 // basement membrane // inferred from direct assay /// 0005604 // basement membrane // inferred from electronic annotation	0005201 // extracellular matrix structural constituent // inferred from electronic annotation /// 0005201 // extracellular matrix structural constituent // traceable author statement /// 0005488 // binding // inferred from electronic annotation /// 0005515 // protein binding // inferred from physical interaction	8.17969	0.423865	0.421824	8.14541	0.607039	0.604998	0.00464084	0.00479818	0.000132148	0.000136698	0.0182255	0.0213125	0.00534832	0.00738558
184796_s_at	0.05	0.05	F20D12.5	exc-9	WBGene00017644	EXCretory canal abnormal /// locus:exc-9	DOWN	1.39264	0001738 // morphogenesis of a polarized epithelium // inferred from mutant phenotype /// 0002064 // epithelial cell development // inferred from mutant phenotype /// 0035121 // tail morphogenesis // inferred from mutant phenotype /// 0035150 // regulation of tube size // inferred from mutant phenotype /// 0045138 // tail tip morphogenesis // inferred from mutant phenotype	0005737 // cytoplasm // inferred from direct assay	0005515 // protein binding // inferred from physical interaction /// 0008270 // zinc ion binding // inferred from electronic annotation /// 0008270 // zinc ion binding // inferred from sequence or structural similarity /// 0046872 // metal ion binding // inferred from electronic annotation	7.00159	-0.435237	-0.503314	6.96562	-0.452339	-0.520416	0.00689634	0.00248309	0.00315526	0.00104937	0.0245948	0.0131453	0.0458156	0.0251486
191890_s_at	0.01	0.05	C49A1.4	eya-1	WBGene00001377	EYA (Drosophila eyes absent) homolog	DOWN	1.60413	0002119 // nematode larval development // inferred from genetic interaction /// 0002119 // nematode larval development // inferred from mutant phenotype /// 0010171 // body morphogenesis // inferred from mutant phenotype /// 0018991 // oviposition // inferred from mutant phenotype /// 0040011 // locomotion // inferred from mutant phenotype /// 0043066 // negative regulation of apoptosis // inferr…	0005634 // nucleus // inferred from direct assay	0004725 // protein tyrosine phosphatase activity // inferred from sequence or structural similarity /// 0005515 // protein binding // inferred from physical interaction /// 0030528 // transcription regulator activity // inferred from sequence or structural similarity	6.5069	-0.695383	-0.624973	6.49252	-0.738608	-0.668198	0.000688162	0.00168088	0.00142939	0.00309752	0.00436065	0.00993292	0.0265234	0.0480187
174183_at	0.01	0.01	F08D12.7	F08D12.7	WBGene00017250	hypothetical protein /// status:Confirmed	UP	1.57317	---	---	---	7.04612	0.602352	0.577067	7.05716	0.730277	0.704991	6.31637606468944e-06	1.04743950241984e-05	1.77079e-05	2.63074e-05	0.00017245	0.00030772	0.00145481	0.00275507
192867_s_at	0.01	0.05	F08G12.2	F08G12.2	WBGene00008586	hypothetical protein /// WD domain, G-beta repeat (6 domains)	DOWN	1.36278	---	---	0005515 // protein binding // inferred from physical interaction	10.0532	-0.575994	-0.56044	10.0086	-0.332671	-0.317117	2.61142858012537e-06	3.65373744225541e-06	0.000808138	0.00121044	9.72185265347992e-05	0.000166015	0.0183058	0.0268227
177555_at	0.01	0.05	F09B9.4	F09B9.4	WBGene00008603	hypothetical protein /// status:Confirmed	UP	1.65689	---	---	---	7.99908	0.888533	0.959981	8.02284	0.496971	0.568419	7.40849466049176e-06	2.91219484065096e-06	0.00354405	0.0012583	0.000193384	0.000144624	0.049352	0.0275492
182828_at	0.01	0.01	F10G2.4	F10G2.4	WBGene00017365	hypothetical protein /// status:Partially_confirmed	DOWN	1.55225	---	---	---	8.30746	-0.679506	-0.533668	8.31523	-0.735058	-0.58922	1.15319615530187e-06	2.10071587795401e-05	9.21427e-07	1.35279e-05	5.94011339595996e-05	0.000480398	0.000207613	0.00201547
178122_at	0.01	0.05	F14H3.5	F14H3.5	WBGene00008824	hypothetical protein /// status:Partially_confirmed	DOWN	1.34253	---	---	---	9.25309	-0.499125	-0.585431	9.2133	-0.264487	-0.350794	4.88610477914616e-05	8.07111699230861e-06	0.00304026	0.000281105	0.000670559	0.000256632	0.0447407	0.0112764
184104_at	0.01	0.05	F15A4.10	F15A4.10	WBGene00008844	hypothetical protein /// status:Confirmed	DOWN	1.52222	---	---	---	8.30792	-0.7529	-0.742932	8.22214	-0.469427	-0.459458	1.67497529661657e-06	1.97877082549089e-06	0.000375053	0.000456818	7.33240602227078e-05	0.000112419	0.0111779	0.0151842
186130_at	0.01	0.01	F15B10.3	F15B10.3	WBGene00017481	hypothetical protein /// status:Confirmed	DOWN	1.81023	---	---	---	9.09565	-0.937472	-0.776517	9.0607	-0.935824	-0.774869	0.000103677	0.000627863	9.05271e-05	0.00055858	0.0011461	0.00497048	0.0042329	0.0170473
182335_at	0.01	0.05	F17A2.13	F17A2.13	WBGene00008904	hypothetical protein /// status:Partially_confirmed	DOWN	1.32684	---	---	---	6.98037	-0.423319	-0.442857	6.95337	-0.373134	-0.392673	0.000260094	0.000167572	0.000679125	0.000429762	0.0021667	0.00199806	0.0165085	0.0147004
185046_at	0.01	0.01	F19F10.3	F19F10.3	WBGene00017599	hypothetical protein /// status:Partially_confirmed	UP	2.23546	---	---	---	7.2553	1.41731	1.44989	7.32612	0.871259	0.903832	1.24550518139816e-08	9.0284912770311e-09	2.10757e-05	1.38869e-05	3.31841233933547e-06	2.49775465769884e-06	0.00162752	0.00201547
190230_at	0.01	0.01	F19F10.5	F19F10.5	WBGene00017601	hypothetical protein /// DNA-binding protein	DOWN	1.55717	0006355 // regulation of transcription, DNA-dependent // inferred from electronic annotation	0005634 // nucleus // inferred from electronic annotation	0003677 // DNA binding // inferred from electronic annotation /// 0003700 // sequence-specific DNA binding transcription factor activity // inferred from electronic annotation /// 0043565 // sequence-specific DNA binding // inferred from electronic annotation	5.85668	-0.466315	-0.418949	5.86303	-0.858913	-0.811547	6.47351834223227e-05	0.0001929	1.67586e-05	3.16243e-05	0.000815544	0.00220316	0.00140265	0.00300332
183414_at	0.05	0.05	F23D12.4	F23D12.4	WBGene00009088	hypothetical protein /// status:Partially_confirmed	DOWN	1.30392	---	---	---	6.60179	-0.341461	-0.346805	6.59323	-0.418904	-0.424248	0.00615431	0.0055483	0.000552061	0.000492561	0.0225629	0.0236453	0.0143068	0.0157558
181668_at	0.05	0.05	F25F8.1	F25F8.1	WBGene00017795	hypothetical protein /// status:Partially_confirmed	UP	1.33555	---	---	---	6.0628	0.316028	0.319696	6.0464	0.515181	0.518849	0.0108918	0.0101618	0.00135915	0.00128257	0.0348398	0.0371814	0.025873	0.0277768
181342_at	0.01	0.01	F27B3.6	F27B3.6	WBGene00017848	hypothetical protein /// status:Confirmed	DOWN	1.83527	---	---	---	6.04281	-0.851956	-0.707998	6.03564	-1.04398	-0.900023	0.000228865	0.00120538	2.79125e-05	0.00013406	0.00198243	0.00785782	0.00194878	0.00729534
181973_at	0.01	0.05	F27C1.4	F27C1.4	WBGene00017854	hypothetical protein /// status:Confirmed	DOWN	1.50207	0000003 // reproduction // inferred from mutant phenotype /// 0002119 // nematode larval development // inferred from mutant phenotype /// 0019915 // lipid storage // inferred from mutant phenotype /// 0040007 // growth // inferred from mutant phenotype	---	---	7.70667	-0.707404	-0.720559	7.63179	-0.453353	-0.466508	1.89300551871881e-06	1.50253311588883e-06	0.000341706	0.000260768	7.84650959921108e-05	9.4384732682236e-05	0.0106193	0.0107761
191919_at	0.01	0.01	F28C6.1	F28C6.1	WBGene00009202	hypothetical protein /// transcription factor AP-2 like	DOWN	1.4769	0006355 // regulation of transcription, DNA-dependent // inferred from electronic annotation /// 0009792 // embryo development ending in birth or egg hatching // inferred from mutant phenotype	0005634 // nucleus // inferred from electronic annotation	0003700 // sequence-specific DNA binding transcription factor activity // inferred from electronic annotation	8.12608	-0.518164	-0.386069	8.1331	-0.739076	-0.606981	0.00106256	0.00903328	8.36188e-05	0.000561104	0.00599891	0.0341132	0.00399541	0.0170689
179594_s_at	0.01	0.01	F31E9.6	F31E9.6	WBGene00009299	hypothetical protein /// status:Confirmed	DOWN	1.388	---	---	---	7.03575	-0.421194	-0.499513	7.10549	-0.446496	-0.524815	0.000291436	5.19581516076529e-05	0.000169886	3.13531e-05	0.00235912	0.000896104	0.00642959	0.00299618
178690_s_at	0.01	0.01	F33E2.5	F33E2.5	WBGene00009361	hypothetical protein /// status:Confirmed	DOWN	1.99768	---	---	---	7.93911	-0.970359	-0.87377	7.98925	-1.12288	-1.02629	2.00357754600376e-06	7.1752397092018e-06	7.37347e-07	2.29222e-06	8.12632121217745e-05	0.000240537	0.00017982	0.000625859
193289_at	0.01	0.05	F33H2.3	F33H2.3	WBGene00009367	hypothetical protein /// Leucine Rich Repeat (2 copies) (2 domains)	DOWN	1.39326	---	---	---	10.4902	-0.470351	-0.431333	10.4863	-0.525599	-0.486581	0.000592743	0.00124522	0.00056818	0.00110571	0.00392613	0.00802975	0.0146562	0.0256157
186781_at	0.01	0.05	F35F10.13	F35F10.13	WBGene00018062	hypothetical protein /// status:Partially_confirmed	UP	2.18798	---	---	---	7.67425	1.21696	0.967876	7.71632	1.29132	1.04224	0.000243139	0.00180797	0.000403066	0.00243735	0.00205799	0.0104953	0.0116732	0.0409979
183673_at	0.01	0.01	F36H5.4	F36H5.4	WBGene00018103	hypothetical protein /// status:Confirmed	DOWN	1.79492	---	0016021 // integral to membrane // inferred from electronic annotation	---	5.10967	-0.665001	-0.381733	5.20545	-1.3061	-1.02284	8.03194324449484e-06	0.00193804	9.44154e-08	2.25932e-06	0.000205978	0.0109984	4.01003e-05	0.000625859
184132_at	0.01	0.01	F36H5.8	F36H5.8	WBGene00018106	hypothetical protein /// status:Partially_confirmed	DOWN	1.59758	---	0016021 // integral to membrane // inferred from electronic annotation	0008236 // serine-type peptidase activity // inferred from electronic annotation	4.82947	-0.532769	-0.500829	4.8932	-0.850947	-0.819007	1.33859285361379e-05	2.69685650885902e-05	9.69559e-06	1.50867e-05	0.000281432	0.000577209	0.000982493	0.00201547
172966_x_at	0.01	0.01	F38C2.7	F38C2.7	WBGene00009539	hypothetical protein /// Zinc finger C-x8-C-x5-C-x3-H type (and similar). (2 domains)	DOWN	1.5802	---	---	0003676 // nucleic acid binding // inferred from electronic annotation /// 0008270 // zinc ion binding // inferred from electronic annotation /// 0046872 // metal ion binding // inferred from electronic annotation	7.75702	-0.752255	-0.505216	7.73317	-0.815006	-0.567967	0.000264995	0.0065321	0.000130568	0.00304864	0.00219333	0.0267321	0.00530953	0.0476352
179722_at	0.01	0.05	F40F4.7	F40F4.7	WBGene00018238	hypothetical protein /// status:Confirmed	DOWN	1.31674	0008152 // metabolic process // inferred from electronic annotation	---	0008080 // N-acetyltransferase activity // inferred from electronic annotation	9.56161	-0.427758	-0.473764	9.5051	-0.32017	-0.366176	0.000549409	0.000211328	0.00358913	0.00127727	0.00372369	0.00234096	0.0498889	0.0277031
181995_at	0.01	0.05	F40G9.5	F40G9.5	WBGene00018241	hypothetical protein /// status:Confirmed	DOWN	1.28365	---	0016021 // integral to membrane // inferred from electronic annotation	---	6.76276	-0.38568	-0.432931	6.74249	-0.287575	-0.334826	0.000310664	9.93622321701707e-05	0.00280638	0.000828673	0.00245497	0.00137832	0.0425268	0.0216588
181898_at	0.01	0.01	F40G9.9	F40G9.9	WBGene00018245	hypothetical protein /// status:Partially_confirmed	DOWN	1.74453	0001539 // ciliary or flagellar motility // inferred from electronic annotation	0009288 // bacterial-type flagellum // inferred from electronic annotation /// 0016021 // integral to membrane // inferred from electronic annotation	0003774 // motor activity // inferred from electronic annotation /// 0005198 // structural molecule activity // inferred from electronic annotation	4.81726	-0.986524	-0.602721	4.78026	-1.00296	-0.619152	1.02458502934695e-05	0.00139076	2.03679e-05	0.00204683	0.000240257	0.00869745	0.00158084	0.0367547
180551_at	0.01	0.01	F42A9.6	F42A9.6	WBGene00018335	hypothetical protein /// status:Confirmed	UP	1.65375	---	0016021 // integral to membrane // inferred from electronic annotation	---	10.8407	0.739435	0.551474	10.8387	0.900014	0.712053	9.06531985385905e-08	4.00027922888998e-06	6.99953e-09	1.77377e-07	1.25911918231582e-05	0.000174706	5.63278e-06	8.21846e-05
178955_at	0.01	0.01	F45D3.1	F45D3.1	WBGene00009721	hypothetical protein /// status:Partially_confirmed	DOWN	1.84996	---	---	---	5.06342	-1.15199	-1.02475	4.93141	-0.750239	-0.623001	3.52218346334196e-07	1.58733060044377e-06	3.42286e-05	0.000232673	2.84964927010594e-05	9.77251783611855e-05	0.00223656	0.0100934
186528_s_at	0.01	0.05	F46E10.11	F46E10.11	WBGene00018492	hypothetical protein /// status:Confirmed	UP	1.83405	0002119 // nematode larval development // inferred from mutant phenotype /// 0040010 // positive regulation of growth rate // inferred from mutant phenotype /// 0040011 // locomotion // inferred from mutant phenotype	---	---	6.22407	1.10752	1.10138	6.36023	0.648691	0.642552	4.47467119049331e-06	4.78541202533915e-06	0.00150179	0.00162076	0.000137743	0.00019259	0.0275659	0.032303
194210_x_at	0.01	0.05	F47B7.2	F47B7.2	WBGene00018533	hypothetical protein	DOWN	1.25365	0040010 // positive regulation of growth rate // inferred from mutant phenotype /// 0040011 // locomotion // inferred from mutant phenotype /// 0040017 // positive regulation of locomotion // inferred from mutant phenotype /// 0045454 // cell redox homeostasis // inferred from electronic annotation /// 0055114 // oxidation reduction // inferred from electronic annotation	0016021 // integral to membrane // inferred from electronic annotation	0016972 // thiol oxidase activity // inferred from electronic annotation	9.22251	-0.378724	-0.375707	9.19706	-0.276554	-0.273537	3.88964037303826e-05	4.24316713018565e-05	0.000725995	0.000798448	0.000577393	0.00077414	0.0172432	0.0211582
182158_at	0.01	0.01	F48E3.6	F48E3.6	WBGene00018606	hypothetical protein /// status:Confirmed	DOWN	1.95858	---	0016021 // integral to membrane // inferred from electronic annotation	---	6.80043	-1.27429	-1.08693	6.66441	-0.852687	-0.665324	9.03888378554144e-07	6.46034468833415e-06	0.000194159	0.00174569	5.0327431489129e-05	0.000226302	0.00700163	0.0335742
174241_at	0.01	0.05	F48E3.8	F48E3.8	WBGene00018607	hypothetical protein	UP	1.73746	0005975 // carbohydrate metabolic process // inferred from electronic annotation	---	0003824 // catalytic activity // inferred from electronic annotation /// 0016810 // hydrolase activity, acting on carbon-nitrogen (but not peptide) bonds // inferred from electronic annotation	5.51364	1.06074	1.03942	5.57767	0.554546	0.533219	4.59531217254761e-06	5.86617347025252e-06	0.0010972	0.00151312	0.000139786	0.000212295	0.0225892	0.0308887
180945_s_at	0.05	0.01	F49C12.7	F49C12.7	WBGene00009877	hypothetical protein	DOWN	2.03181	---	---	---	7.7798	-0.677015	-0.731001	7.89764	-1.31453	-1.36852	0.00585527	0.00343348	9.75622e-05	6.41431e-05	0.0217556	0.0167268	0.00442648	0.00464809
184240_at	0.01	0.01	F53F10.1	F53F10.1	WBGene00018763	hypothetical protein /// status:Confirmed	UP	1.37749	---	---	---	6.8898	0.555523	0.490549	6.95159	0.433536	0.368562	0.000480344	0.00140102	4.63727e-05	0.000242904	0.00338784	0.00873536	0.00262607	0.0103743
192790_s_at	0.01	0.01	F53F8.3	F53F8.3	WBGene00010000	hypothetical protein /// Zinc finger, C3HC4 type (RING finger)	DOWN	1.35692	---	---	0005515 // protein binding // inferred from electronic annotation /// 0008270 // zinc ion binding // inferred from electronic annotation /// 0046872 // metal ion binding // inferred from electronic annotation	10.1727	-0.456059	-0.326284	10.2065	-0.554379	-0.424605	0.000362983	0.00535259	8.90019e-05	0.0010808	0.00275553	0.0230592	0.0041872	0.0254652
174285_s_at	0.01	0.01	F54D5.5	F54D5.5	WBGene00010051	hypothetical protein	DOWN	1.23517	0002119 // nematode larval development // inferred from mutant phenotype /// 0006898 // receptor-mediated endocytosis // inferred from mutant phenotype /// 0009792 // embryo development ending in birth or egg hatching // inferred from mutant phenotype /// 0010171 // body morphogenesis // inferred from mutant phenotype /// 0040010 // positive regulation of growth rate // inferred from mutant pheno…	---	---	10.6144	-0.341399	-0.294401	10.6208	-0.315015	-0.268016	0.00012157	0.000503609	0.00025129	0.00107206	0.00127972	0.00425493	0.00850051	0.0253869
179107_s_at	0.05	0.05	F54D5.5	F54D5.5	WBGene00010051	hypothetical protein	DOWN	1.19399	0002119 // nematode larval development // inferred from mutant phenotype /// 0006898 // receptor-mediated endocytosis // inferred from mutant phenotype /// 0009792 // embryo development ending in birth or egg hatching // inferred from mutant phenotype /// 0010171 // body morphogenesis // inferred from mutant phenotype /// 0040010 // positive regulation of growth rate // inferred from mutant pheno…	---	---	9.88349	-0.255791	-0.262554	9.8845	-0.249031	-0.255794	0.00605347	0.00507808	0.00247006	0.00201113	0.022299	0.0222039	0.0389352	0.0364339
186318_s_at	0.01	0.01	F55G1.12	F55G1.12	WBGene00018905	hypothetical protein /// status:Partially_confirmed	DOWN	2.13582	0006810 // transport // inferred from electronic annotation /// 0006811 // ion transport // inferred from electronic annotation /// 0006814 // sodium ion transport // inferred from electronic annotation	0016020 // membrane // inferred from electronic annotation /// 0016021 // integral to membrane // inferred from electronic annotation	0005216 // ion channel activity // inferred from electronic annotation /// 0005272 // sodium channel activity // inferred from electronic annotation	4.11314	-1.01404	-0.966234	4.12918	-1.22334	-1.17553	0.000167803	0.000268462	8.06657e-05	0.000121461	0.00159563	0.00276017	0.00391302	0.00685291
178560_at	0.01	0.01	F55G7.2	F55G7.2	WBGene00010120	hypothetical protein /// status:Partially_confirmed	DOWN	1.52645	---	---	0018024 // histone-lysine N-methyltransferase activity // inferred from electronic annotation	6.77908	-0.622008	-0.522501	6.7821	-0.697858	-0.59835	2.16019941103791e-06	1.72650568576906e-05	8.63902e-07	5.79316e-06	8.58137827731847e-05	0.000422816	0.000201201	0.00118103
185708_s_at	0.01	0.01	F56A4.10	F56A4.10	WBGene00018918	hypothetical protein /// status:Partially_confirmed	DOWN	1.82623	0055085 // transmembrane transport // inferred from electronic annotation	0016021 // integral to membrane // inferred from electronic annotation	---	5.97002	-0.788845	-0.734595	6.05556	-1.00314	-0.948894	1.36105284565832e-08	3.68460311992198e-08	6.42008e-09	1.40891e-08	3.44792616786198e-06	7.11203106917487e-06	5.4535e-06	1.02582e-05
185673_s_at	0.01	0.01	F56A4.12	F56A4.12	WBGene00018920	hypothetical protein /// status:Predicted /// status:Predicted /// hypothetical protein	DOWN	2.6738	0055085 // transmembrane transport // inferred from electronic annotation	0016021 // integral to membrane // inferred from electronic annotation	---	6.80772	-1.27996	-1.48061	6.85597	-1.35717	-1.55782	8.20538978504988e-10	9.46287117509168e-11	1.10193e-10	1.38654e-11	3.52216356523266e-07	5.84918993074767e-08	1.68486e-07	1.92729e-08
180592_s_at	0.01	0.01	F56A4.2	F56A4.2	WBGene00021224	C-type LECtin /// hypothetical protein /// status:Predicted /// locus:clec-209	DOWN	4.54496	---	---	0005488 // binding // inferred from electronic annotation	11.5339	-2.06821	-2.83686	11.4211	-1.53168	-2.30032	1.55714772853538e-08	1.57879916526884e-10	1.22718e-05	7.10958e-08	3.88106513694471e-06	8.13239450029977e-08	0.00114412	3.88234e-05
179644_at	0.01	0.01	F56A8.8	F56A8.8	WBGene00010142	hypothetical protein /// status:Partially_confirmed	DOWN	2.07679	---	---	---	7.58988	-1.07171	-0.925729	7.57708	-1.18298	-1.037	7.28218469921529e-05	0.000313467	4.13493e-05	0.000162342	0.000887473	0.00306195	0.00246004	0.0081921
179645_s_at	0.01	0.01	F56A8.8	F56A8.8	WBGene00010142	hypothetical protein /// status:Partially_confirmed	DOWN	1.74417	---	---	---	8.42593	-0.844572	-0.60694	8.46086	-0.99814	-0.760508	0.000141941	0.00259022	8.06267e-05	0.00104249	0.00142419	0.0136238	0.00391302	0.0251326
178558_at	0.01	0.01	F57G9.3	F57G9.3	WBGene00010219	hypothetical protein /// status:Confirmed	DOWN	1.56465	---	0016021 // integral to membrane // inferred from electronic annotation	---	7.01291	-0.780786	-0.497353	6.9816	-0.794323	-0.510891	2.82759592802409e-06	0.000379897	8.68493e-07	0.0001382	0.000102811	0.00346549	0.000201201	0.00741576
183014_at	0.01	0.01	F59A7.2	F59A7.2	WBGene00019090	hypothetical protein /// status:Confirmed	UP	1.68783	---	---	---	6.97037	0.696231	0.541369	6.97253	0.968969	0.814107	0.00207305	0.0115138	1.42865e-05	9.52137e-05	0.00994256	0.0406495	0.00124114	0.00597811
179591_at	0.01	0.01	W02A2.2	far-6	WBGene00001390	Fatty Acid/Retinol binding protein /// locus:far-6	UP	1.82312	---	---	0008289 // lipid binding // inferred from electronic annotation	11.2329	0.796401	0.919286	11.1951	0.813528	0.936413	3.98670692561531e-05	7.80905007710791e-06	6.89739e-05	1.46979e-05	0.000588411	0.00025088	0.00349209	0.00201547
180118_at	0.01	0.01	C36C9.3	fbxa-170	WBGene00016486	F-box A protein /// locus:fbxa-170	DOWN	1.39623	---	---	---	8.46779	-0.377729	-0.599759	8.50169	-0.363305	-0.585335	0.00101283	9.34157238402684e-06	0.000575052	3.63858e-06	0.00581094	0.000283606	0.0147279	0.000804915
184914_at	0.01	0.01	T08E11.6	fbxb-10	WBGene00020362	F-box B protein /// locus:fbxb-10	DOWN	1.74366	---	---	---	6.44111	-0.733461	-0.858046	6.43665	-0.74619	-0.870776	1.14380548671644e-06	1.46847276021092e-07	3.79472e-06	5.45719e-07	5.91144688502645e-05	1.84052674014662e-05	0.000565361	0.000208601
181576_at	0.01	0.01	F53C3.2	fbxb-103	WBGene00018746	F-box B protein /// locus:fbxb-103	DOWN	2.00154	---	---	---	6.61792	-1.40207	-1.05931	6.44958	-0.942915	-0.600147	9.80910975206429e-07	2.81118429468114e-05	4.54433e-05	0.00282067	5.35618985860952e-05	0.000593459	0.00258301	0.0453502
185115_s_at	0.01	0.01	Y49F6B.7	fbxb-104	WBGene00021719	F-box B protein /// locus:fbxb-104	DOWN	1.86664	---	---	---	5.30428	-0.84601	-0.867678	5.28505	-0.933211	-0.954878	8.53413413213563e-05	6.5473415079691e-05	0.000123306	9.75779e-05	0.00100211	0.00103926	0.00513719	0.00601599
180213_at	0.01	0.01	F29A7.2	fbxb-107	WBGene00017912	F-box B protein /// locus:fbxb-107	DOWN	1.73259	---	---	---	5.12557	-0.715785	-0.675541	5.15806	-0.910327	-0.870083	4.25612530836927e-05	7.88104682021786e-05	5.90974e-06	1.00727e-05	0.000615823	0.00118354	0.000717142	0.00167404
185338_at	0.01	0.01	F45C12.5	fbxb-11	WBGene00018436	F-box B protein /// locus:fbxb-11	DOWN	1.7977	---	0016021 // integral to membrane // inferred from electronic annotation	---	5.64561	-1.03072	-0.844317	5.56512	-0.847993	-0.661586	2.07159093109484e-09	3.51835335157507e-08	5.21043e-06	8.42084e-05	7.44471968795548e-07	6.97039927460123e-06	0.000669474	0.00562247
183797_at	0.05	0.01	C08F1.3	fbxb-13	WBGene00015607	F-box B protein /// locus:fbxb-13	DOWN	1.41097	0009792 // embryo development ending in birth or egg hatching // inferred from mutant phenotype /// 0040010 // positive regulation of growth rate // inferred from mutant phenotype /// 0040018 // positive regulation of multicellular organism growth // inferred from mutant phenotype	---	---	5.89563	-0.389989	-0.343084	5.94456	-0.650297	-0.603392	0.00466364	0.0106629	8.62874e-05	0.000183709	0.0182865	0.0385346	0.00411008	0.00856376
180262_s_at	0.01	0.01	ZC204.7	fbxb-15	WBGene00022557	F-box B protein /// locus:fbxb-15	DOWN	1.86526	---	---	---	7.12765	-0.921252	-0.876247	7.06474	-0.922506	-0.877501	1.39246919052517e-06	2.60224359331272e-06	1.46402e-06	2.72624e-06	6.56260458505022e-05	0.000136313	0.000294537	0.000718694
181924_at	0.01	0.01	F58E1.5	fbxb-17	WBGene00019037	F-box B protein /// locus:fbxb-17	DOWN	2.57735	---	---	---	6.6434	-1.85564	-1.3345	6.43791	-1.39728	-0.876144	1.40737256336149e-07	9.10944061970781e-06	5.79281e-06	0.000738471	1.64758547133524e-05	0.000278749	0.000708577	0.0202715
181645_at	0.01	0.01	F58E1.8	fbxb-18	WBGene00019039	F-box B protein /// locus:fbxb-18	DOWN	1.78293	---	---	---	5.47031	-0.888527	-0.932206	5.39881	-0.73629	-0.779969	0.000279941	0.000175785	0.000279979	0.000159953	0.00228402	0.00207201	0.00922603	0.00812895
180012_at	0.01	0.01	ZC204.9	fbxb-20	WBGene00022559	F-box B protein /// locus:fbxb-20	DOWN	1.69699	---	---	---	5.69336	-0.710633	-0.648287	5.69652	-0.877671	-0.815325	0.000234229	0.000550801	1.41617e-06	3.52611e-06	0.00200307	0.00452982	0.000288709	0.000804915
186775_at	0.01	0.01	F45D11.13	fbxb-30	WBGene00018458	F-box B protein /// locus:fbxb-30	DOWN	1.50127	---	---	---	5.66497	-0.663499	-0.540762	5.6668	-0.631608	-0.508871	3.31758602197962e-06	3.56971625139745e-05	1.33077e-07	2.17832e-06	0.000113171	0.000693	5.21729e-05	0.000616787
178585_s_at	0.01	0.01	M151.5	fbxb-31	WBGene00019797	F-box B protein /// locus:fbxb-31 /// locus:fbxb-33	DOWN	1.65651	---	---	---	4.18578	-0.964081	-0.678149	4.10008	-0.778139	-0.492208	1.67101519446933e-05	0.000601004	4.36594e-05	0.00287337	0.000325627	0.00481316	0.00253822	0.0457644
183469_at	0.01	0.01	T16A1.8	fbxb-37	WBGene00020537	F-box B protein /// locus:fbxb-37	DOWN	1.48186	---	---	---	4.8816	-0.58977	-0.440586	4.90124	-0.694224	-0.54504	0.00018202	0.00233368	2.34118e-06	3.91785e-05	0.00167826	0.0125784	0.000406779	0.00327344
179967_s_at	0.01	0.01	M01D1.8	fbxb-41	WBGene00019703	F-box B protein /// locus:fbxb-41	DOWN	1.77698	0000003 // reproduction // inferred from mutant phenotype /// 0002119 // nematode larval development // inferred from mutant phenotype /// 0009792 // embryo development ending in birth or egg hatching // inferred from mutant phenotype /// 0040007 // growth // inferred from mutant phenotype /// 0040017 // positive regulation of locomotion // inferred from mutant phenotype /// 0040018 // positive r…	---	---	7.50568	-0.851923	-0.714852	7.42989	-0.944004	-0.806933	3.2823764007009e-05	0.000203343	0.000121002	0.000541464	0.000508242	0.00228361	0.00512427	0.0166915
186911_s_at	0.01	0.01	Y51H7BR.2	fbxb-43	WBGene00021774	F-box B protein /// F-box B protein /// locus:fbxb-44 /// locus:fbxb-43	DOWN	1.97371	---	---	---	6.17109	-1.26915	-0.856023	6.06811	-1.10579	-0.692667	8.39884598314336e-07	8.36163175896411e-05	1.32785e-05	0.00135185	4.75202699004014e-05	0.00122942	0.00119428	0.028708
184706_at	0.01	0.01	F58E1.14	fbxb-47	WBGene00019045	F-box B protein /// locus:fbxb-47	DOWN	1.7972	---	---	---	5.52851	-1.08095	-0.633432	5.45876	-1.05807	-0.610552	5.99422501331596e-06	0.00134975	7.40761e-06	0.00174826	0.000165704	0.00849597	0.000826732	0.0335816
186629_at	0.01	0.01	F45C12.13	fbxb-48	WBGene00018444	F-box B protein /// locus:fbxb-48	DOWN	1.49132	---	---	---	5.67153	-0.663884	-0.45934	5.64405	-0.693835	-0.489291	9.9567645892362e-05	0.0026495	0.000121655	0.00265016	0.00111569	0.0138648	0.00512427	0.0436649
182189_at	0.01	0.01	K05F6.1	fbxb-49	WBGene00019412	F-box B protein /// locus:fbxb-49	DOWN	1.57587	---	---	---	4.0593	-0.532485	-0.396436	4.08086	-0.915865	-0.779815	0.00128156	0.0104169	7.99685e-06	4.89545e-05	0.00692444	0.0378137	0.000863183	0.00379956
182786_s_at	0.01	0.01	K05F6.7	fbxb-54	WBGene00019418	F-box B protein /// locus:fbxb-54	DOWN	2.07911	0006457 // protein folding // inferred from electronic annotation /// 0006950 // response to stress // inferred from electronic annotation	---	0005524 // ATP binding // inferred from electronic annotation /// 0051082 // unfolded protein binding // inferred from electronic annotation	7.88405	-1.23724	-1.12707	7.77341	-0.984862	-0.874694	4.19287885041605e-07	1.39086596875073e-06	2.73354e-05	9.7189e-05	3.10012233853967e-05	9.03069403996012e-05	0.00192608	0.00601599
184832_at	0.01	0.01	Y113G7B.8	fbxb-59	WBGene00013759	F-box B protein /// locus:fbxb-59	DOWN	1.44139	---	---	---	6.15876	-0.497886	-0.382303	6.22773	-0.672612	-0.557029	0.000153058	0.00164296	5.40575e-05	0.000356284	0.00149754	0.00975334	0.00292399	0.0133519
178807_at	0.01	0.01	F55C9.8	fbxb-62	WBGene00010105	F-box B protein /// locus:fbxb-62	DOWN	1.51293	---	---	---	5.43696	-0.62836	-0.458682	5.41982	-0.736002	-0.566324	3.9207293109811e-05	0.000848118	9.24661e-05	0.00107246	0.000580892	0.00607286	0.00428426	0.0253869
179479_at	0.01	0.01	F55C9.13	fbxb-63	WBGene00044197	F-box B protein /// locus:fbxb-63	DOWN	1.72964	---	---	---	6.414	-0.774069	-0.488355	6.44933	-1.09259	-0.806873	6.52798936925041e-06	0.00076991	9.30753e-07	3.42751e-05	0.000176473	0.00567687	0.000207613	0.0030469
179568_at	0.01	0.01	F49B2.2	fbxb-67	WBGene00009862	F-box B protein /// locus:fbxb-67	DOWN	1.48391	---	---	---	6.88688	-0.583627	-0.308028	6.88745	-0.830785	-0.555187	5.55111375840457e-06	0.00290086	1.18472e-07	1.81232e-05	0.000157977	0.0147936	4.76693e-05	0.00214809
185715_s_at	0.01	0.01	H24O09.2	fbxb-72	WBGene00019243	F-box B protein /// locus:fbxb-72	DOWN	1.59911	0000003 // reproduction // inferred from mutant phenotype	---	---	5.65949	-0.361662	-0.584034	5.72095	-0.770509	-0.992881	0.00324423	4.11244200904442e-05	2.1187e-05	1.00787e-06	0.0138453	0.000757444	0.00162789	0.000352755
175187_at	0.01	0.01	R08C7.9	fbxb-74	WBGene00019952	---	DOWN	1.80958	---	---	---	4.96507	-1.08417	-0.734013	4.8628	-0.97729	-0.627138	6.29818611095035e-06	0.000398311	1.10672e-06	0.000170885	0.00017237	0.00358898	0.000238334	0.00824235
183019_at	0.01	0.01	T17A3.4	fbxb-82	WBGene00020542	F-box B protein /// locus:fbxb-82	DOWN	1.43302	---	---	---	3.95157	-0.524479	-0.442296	3.90127	-0.595819	-0.513635	0.00120207	0.00440761	0.000103904	0.000437967	0.00657546	0.0200149	0.00462506	0.0148811
183068_at	0.01	0.01	T17A3.6	fbxb-83	WBGene00020543	F-box B protein /// locus:fbxb-83	DOWN	2.19366	---	---	---	5.56337	-1.2297	-0.854937	5.46665	-1.41175	-1.03698	0.000134467	0.00318224	1.52844e-05	0.000375693	0.00137591	0.0158864	0.00131291	0.013829
183011_at	0.01	0.05	T17A3.7	fbxb-84	WBGene00020544	F-box B protein /// locus:fbxb-84	DOWN	1.79399	---	---	---	5.88518	-0.972421	-0.830327	5.81184	-0.856014	-0.71392	1.10138586917281e-05	6.38065035385557e-05	0.000380063	0.00180085	0.000249922	0.00102309	0.0112402	0.0342199
177230_at	0.01	0.01	R17.1	fbxb-85	WBGene00011267	F-box B protein /// locus:fbxb-85	DOWN	1.96935	---	---	---	5.78877	-1.16134	-0.858484	5.65819	-1.09695	-0.794095	2.26015589427716e-05	0.000489029	0.000110312	0.00201601	0.000402375	0.00415472	0.00477812	0.0364359
174299_s_at	0.01	0.05	C33F10.13	fbxb-88	WBGene00016359	F-box B protein /// locus:fbxb-88	DOWN	1.51801	---	---	---	5.51887	-0.63416	-0.55689	5.49206	-0.647468	-0.570198	0.00013982	0.000484288	0.000436395	0.00131234	0.00141012	0.00413107	0.0122563	0.0281373
175920_at	0.01	0.01	F12E12.10	fbxb-90	WBGene00044694	F-box B protein /// locus:fbxb-90	DOWN	1.67861	---	---	---	6.05484	-0.643046	-0.817799	6.0428	-0.676736	-0.851488	0.00231198	0.000295094	0.000179537	1.55543e-05	0.0107978	0.0029477	0.00666292	0.00201547
180515_at	0.01	0.01	C52E2.1	fbxb-95	WBGene00016880	F-box B protein /// locus:fbxb-95	DOWN	1.64739	---	---	---	5.81099	-0.621129	-0.452665	5.91139	-0.987692	-0.819229	0.000113633	0.00196516	3.78785e-07	4.01058e-06	0.00121899	0.0110952	0.000120659	0.000863688
184928_at	0.01	0.01	C32B5.14	fbxc-18	WBGene00016307	F-box C protein /// locus:fbxc-18	DOWN	1.57369	---	---	---	6.85896	-0.637135	-0.483686	6.87071	-0.824611	-0.671162	2.60718342139191e-05	0.000431004	1.2422e-06	1.48767e-05	0.000437911	0.00381024	0.000260181	0.00201547
180646_at	0.01	0.05	F42G2.3	fbxc-20	WBGene00018352	F-box C protein /// locus:fbxc-20	DOWN	1.40823	---	---	0005515 // protein binding // inferred from physical interaction	5.5841	-0.447161	-0.474363	5.56245	-0.513408	-0.54061	0.00113996	0.00068811	0.000893175	0.000569191	0.00633664	0.00529813	0.0197066	0.0172149
184598_at	0.01	0.01	F58E1.10	fbxc-22	WBGene00019041	F-box C protein /// locus:fbxc-22	DOWN	1.5451	---	---	---	3.85041	-0.492497	-0.333588	3.94658	-0.921807	-0.762898	0.000944004	0.014597	1.57674e-05	0.00012127	0.00552915	0.0483844	0.00133936	0.00685291
183935_at	0.01	0.01	R07C3.6	fbxc-28	WBGene00019922	F-box C protein /// locus:fbxc-28	DOWN	1.90296	---	---	---	8.25365	-0.994372	-0.728599	8.2619	-1.12789	-0.862119	1.26976543665086e-05	0.00033267	1.19711e-05	0.000210408	0.000274046	0.0031733	0.00113444	0.0093811
185127_s_at	0.01	0.05	C32B5.10	fbxc-32	WBGene00016303	F-box C protein /// locus:fbxc-32	DOWN	1.29549	---	---	---	8.87477	-0.452769	-0.368532	8.88105	-0.378463	-0.294226	2.67712088438845e-05	0.000228547	0.000375765	0.00304687	0.000445313	0.00247331	0.0111779	0.0476352
184576_at	0.01	0.01	Y46B2A.1	fbxc-51	WBGene00021576	F-box C protein /// locus:fbxc-51	DOWN	1.76257	---	---	---	7.60672	-1.03772	-0.684646	7.51947	-0.950718	-0.597647	1.31470414414456e-06	0.000149936	2.18253e-05	0.00186401	6.39151592673336e-05	0.00184913	0.00165203	0.0350131
172877_x_at	0.01	0.01	C29F7.4	fkh-3	WBGene00001435	ForKHead transcription factor family /// locus:fkh-3 /// locus:fkh-4	DOWN	1.66918	0006350 // transcription // inferred from electronic annotation /// 0006355 // regulation of transcription, DNA-dependent // inferred from electronic annotation /// 0045449 // regulation of transcription // inferred from electronic annotation	0005634 // nucleus // inferred from electronic annotation	0003677 // DNA binding // inferred from electronic annotation /// 0003700 // sequence-specific DNA binding transcription factor activity // inferred from electronic annotation /// 0043565 // sequence-specific DNA binding // inferred from electronic annotation	8.86604	-0.775067	-0.699203	8.85207	-0.779076	-0.703211	2.6373209507479e-05	8.01495515067001e-05	5.53882e-05	0.000159055	0.000441544	0.00119322	0.00296114	0.00812895
190724_s_at	0.01	0.01	C29F7.4	fkh-3	WBGene00001435	ForKHead transcription factor family /// ForKHead transcription factor family /// locus:fkh-3 /// locus:fkh-4	DOWN	1.52135	0006350 // transcription // inferred from electronic annotation /// 0006355 // regulation of transcription, DNA-dependent // inferred from electronic annotation /// 0045449 // regulation of transcription // inferred from electronic annotation	0005634 // nucleus // inferred from electronic annotation	0003677 // DNA binding // inferred from electronic annotation /// 0003700 // sequence-specific DNA binding transcription factor activity // inferred from electronic annotation /// 0043565 // sequence-specific DNA binding // inferred from electronic annotation	9.27257	-0.572476	-0.532537	9.28936	-0.678166	-0.638227	0.000158123	0.000318553	1.96514e-05	3.8522e-05	0.00153572	0.00308055	0.00154881	0.00323627
176747_s_at	0.05	0.05	F56C9.1	gsp-2	WBGene00001748	yeast Glc Seven-like Phosphatases /// locus:gsp-2	DOWN	1.29434	0000910 // cytokinesis // inferred from mutant phenotype /// 0007049 // cell cycle // inferred from electronic annotation /// 0007067 // mitosis // inferred from mutant phenotype /// 0007067 // mitosis // inferred from electronic annotation /// 0007126 // meiosis // inferred from mutant phenotype /// 0007126 // meiosis // inferred from electronic annotation /// 0007275 // multicellular organismal…	0005634 // nucleus // inferred from direct assay /// 0005634 // nucleus // inferred from electronic annotation /// 0005694 // chromosome // inferred from direct assay /// 0005737 // cytoplasm // inferred from direct assay /// 0005737 // cytoplasm // inferred from electronic annotation /// 0031965 // nuclear membrane // inferred from direct assay	0004721 // phosphoprotein phosphatase activity // inferred from electronic annotation /// 0016787 // hydrolase activity // inferred from electronic annotation /// 0046872 // metal ion binding // inferred from electronic annotation	8.86375	-0.31444	-0.319463	8.88623	-0.424969	-0.429992	0.0134424	0.0122663	0.000836726	0.000756001	0.040882	0.0425096	0.0187864	0.020468
187900_at	0.05	0.05	K09E4.5	gur-4	WBGene00001805	GUstatory Receptor family /// locus:gur-4	UP	1.27672	---	0016021 // integral to membrane // inferred from electronic annotation	---	5.02525	0.326105	0.363434	5.03802	0.341442	0.378772	0.00652831	0.00307266	0.00332676	0.00150281	0.0236092	0.0154651	0.0471293	0.0307774
193863_s_at	0.01	0.05	F15G9.4	him-4	WBGene00001863	High Incidence of Males (increased X chromosome loss)	UP	1.87624	0002009 // morphogenesis of an epithelium // inferred from mutant phenotype /// 0018991 // oviposition // inferred from mutant phenotype /// 0040011 // locomotion // inferred from mutant phenotype /// 0040035 // hermaphrodite genitalia development // inferred from mutant phenotype	0005604 // basement membrane // inferred from direct assay	0005509 // calcium ion binding // inferred from electronic annotation	5.72057	1.21816	1.21858	5.81783	0.597111	0.59753	6.84220308056112e-07	6.81187926952237e-07	0.0024797	0.00246656	4.17915273533245e-05	5.56952224084281e-05	0.0390068	0.0413981
172692_x_at	0.01	0.01	C50F4.6	his-41	WBGene00001910	hypothetical protein /// HIStone /// status:Confirmed /// locus:his-41	DOWN	1.57171	0000003 // reproduction // inferred from mutant phenotype /// 0002119 // nematode larval development // inferred from mutant phenotype /// 0006334 // nucleosome assembly // inferred from electronic annotation /// 0009792 // embryo development ending in birth or egg hatching // inferred from mutant phenotype /// 0040007 // growth // inferred from mutant phenotype /// 0040011 // locomotion // infer…	0000786 // nucleosome // inferred from electronic annotation /// 0005622 // intracellular // inferred from electronic annotation /// 0005634 // nucleus // inferred from electronic annotation /// 0005811 // lipid particle // inferred from sequence or structural similarity /// 0035267 // NuA4 histone acetyltransferase complex // inferred from sequence or structural similarity	0003677 // DNA binding // inferred from electronic annotation /// 0043565 // sequence-specific DNA binding // inferred from electronic annotation	9.55063	-0.767389	-0.548323	9.50517	-0.756344	-0.537278	1.26636172990816e-05	0.000419257	1.928e-05	0.000612383	0.000274046	0.00373202	0.00153538	0.017869
187445_s_at	0.01	0.05	H13N06.5	hke-4.2	WBGene00006494	Histidine-rich membrane protein KE4 (mouse) homolog /// locus:hke-4.2	DOWN	1.26488	0006810 // transport // inferred from electronic annotation /// 0030001 // metal ion transport // inferred from electronic annotation /// 0055085 // transmembrane transport // inferred from electronic annotation	0016020 // membrane // inferred from electronic annotation /// 0016021 // integral to membrane // inferred from electronic annotation	0005515 // protein binding // inferred from physical interaction /// 0046873 // metal ion transmembrane transporter activity // inferred from electronic annotation	10.4953	-0.358966	-0.363574	10.4633	-0.314425	-0.319033	0.000555981	0.00049565	0.00183875	0.00163876	0.00374851	0.00420147	0.031448	0.0323729
194199_x_at	0.01	0.05	H13N06.5	hke-4.2	WBGene00006494	Histidine-rich membrane protein KE4 (mouse) homolog /// locus:hke-4.2	DOWN	1.26256	0006810 // transport // inferred from electronic annotation /// 0030001 // metal ion transport // inferred from electronic annotation /// 0055085 // transmembrane transport // inferred from electronic annotation	0016020 // membrane // inferred from electronic annotation /// 0016021 // integral to membrane // inferred from electronic annotation	0005515 // protein binding // inferred from physical interaction /// 0046873 // metal ion transmembrane transporter activity // inferred from electronic annotation	10.768	-0.361012	-0.361273	10.7533	-0.311422	-0.311682	0.000103403	0.00010264	0.000777912	0.000772304	0.00114461	0.00141151	0.0179944	0.0207531
188634_s_at	0.01	0.01	F08G12.10	inx-2	WBGene00002124	INneXin /// locus:inx-2	DOWN	1.64789	---	0005886 // plasma membrane // inferred from electronic annotation /// 0005921 // gap junction // inferred from electronic annotation /// 0016020 // membrane // inferred from electronic annotation /// 0016021 // integral to membrane // inferred from electronic annotation /// 0030054 // cell junction // inferred from electronic annotation	---	10.09	-0.844092	-0.751925	10.0295	-0.68931	-0.597143	2.91997226300992e-06	1.16354073766851e-05	4.83866e-05	0.000210363	0.000104377	0.000332351	0.00270011	0.0093811
173200_s_at	0.01	0.01	F08G12.10	inx-2	WBGene00002124	INneXin /// locus:inx-2	DOWN	1.55772	---	0005886 // plasma membrane // inferred from electronic annotation /// 0005921 // gap junction // inferred from electronic annotation /// 0016020 // membrane // inferred from electronic annotation /// 0016021 // integral to membrane // inferred from electronic annotation /// 0030054 // cell junction // inferred from electronic annotation	---	10.2113	-0.825486	-0.74768	10.1293	-0.531194	-0.453388	2.52090454575279e-07	9.16003034191682e-07	0.000219739	0.000928002	2.34925690237907e-05	7.02669919302238e-05	0.00767081	0.0232991
192259_s_at	0.01	0.01	F22F4.2	inx-3	WBGene00002125	INneXin /// locus:inx-3	DOWN	1.46265	0000003 // reproduction // inferred from mutant phenotype /// 0002119 // nematode larval development // inferred from mutant phenotype /// 0040007 // growth // inferred from mutant phenotype /// 0040010 // positive regulation of growth rate // inferred from mutant phenotype /// 0040011 // locomotion // inferred from mutant phenotype	0005737 // cytoplasm // inferred from direct assay /// 0005886 // plasma membrane // inferred from electronic annotation /// 0005921 // gap junction // inferred from direct assay /// 0005921 // gap junction // inferred from electronic annotation /// 0016020 // membrane // inferred from electronic annotation /// 0016021 // integral to membrane // inferred from electronic annotation /// 0030054 // …	---	10.055	-0.535803	-0.520329	10.0212	-0.576838	-0.561364	0.000188669	0.000250794	8.82227e-05	0.000116582	0.00172209	0.00263282	0.00416335	0.00670128
175724_s_at	0.01	0.01	F22F4.2	inx-3	WBGene00002125	INneXin /// locus:inx-3	DOWN	1.40046	0000003 // reproduction // inferred from mutant phenotype /// 0002119 // nematode larval development // inferred from mutant phenotype /// 0040007 // growth // inferred from mutant phenotype /// 0040010 // positive regulation of growth rate // inferred from mutant phenotype /// 0040011 // locomotion // inferred from mutant phenotype	0005737 // cytoplasm // inferred from direct assay /// 0005886 // plasma membrane // inferred from electronic annotation /// 0005921 // gap junction // inferred from direct assay /// 0005921 // gap junction // inferred from electronic annotation /// 0016020 // membrane // inferred from electronic annotation /// 0016021 // integral to membrane // inferred from electronic annotation /// 0030054 // …	---	11.2982	-0.502245	-0.442886	11.2874	-0.528908	-0.469548	1.42624673492602e-05	5.7473778749413e-05	4.24589e-05	0.000146648	0.000292305	0.000951921	0.00250655	0.00767892
176845_s_at	0.01	0.01	F56A4.9	irld-35	WBGene00018917	hypothetical protein /// status:Predicted /// status:Predicted /// hypothetical protein	DOWN	3.21675	---	0016020 // membrane // inferred from electronic annotation	---	5.30342	-2.10938	-2.04225	5.0553	-1.32895	-1.26182	2.59264718315529e-10	4.18585834052947e-10	6.18892e-07	1.20023e-06	1.48385840449254e-07	1.84811625532006e-07	0.000158957	0.000390459
182310_at	0.01	0.01	K02B12.2	K02B12.2	WBGene00010495	hypothetical protein /// status:Confirmed	DOWN	1.92379	---	---	---	8.2411	-1.15053	-1.06725	8.04339	-0.820659	-0.737377	8.55143570401935e-06	2.03429415946784e-05	0.000110897	0.000316466	0.000214522	0.000472011	0.00478633	0.012259
185927_s_at	0.01	0.01	Y55F3C.11	K02B7.2	WBGene00044766	hypothetical protein /// hypothetical protein /// hypothetical protein /// hypothetical protein /// hypothetical protein /// status:Predicted	DOWN	2.87345	---	---	0005515 // protein binding // inferred from physical interaction	6.21093	-0.759014	-1.80471	6.58019	-1.24086	-2.28656	0.0103948	3.55144007798293e-06	0.000153587	1.06817e-07	0.0336418	0.000163335	0.00597545	5.26847e-05
181763_at	0.01	0.01	K04G2.10	K04G2.10	WBGene00010568	hypothetical protein /// status:Partially_confirmed	DOWN	1.80912	---	0016021 // integral to membrane // inferred from electronic annotation	0005515 // protein binding // inferred from physical interaction	8.839	-1.02706	-1.20317	8.68144	-0.507411	-0.683519	4.59275939463558e-06	6.3322302175793e-07	0.00176207	0.000119622	0.000139786	5.34710128700836e-05	0.0308262	0.00682472
193278_at	0.01	0.01	K05C4.9	K05C4.9	WBGene00010585	hypothetical protein /// Leucine Rich Repeat (2 copies) (3 domains)	DOWN	1.61281	---	---	---	4.66688	-0.533181	-0.620016	4.62684	-0.75914	-0.845975	0.00284474	0.00084931	0.000181969	6.01566e-05	0.0124886	0.00607488	0.00673681	0.00450751
179962_at	0.01	0.01	K05F6.4	K05F6.12	WBGene00045486	hypothetical protein /// status:Partially_confirmed	DOWN	1.78588	---	0016021 // integral to membrane // inferred from electronic annotation	---	5.78175	-0.757006	-0.68122	5.79734	-0.992045	-0.91626	0.000286933	0.000749353	7.0774e-06	1.77841e-05	0.00233367	0.00557523	0.000801581	0.00212437
178367_at	0.05	0.05	K08H2.2	K08H2.2	WBGene00010689	hypothetical protein /// status:Partially_confirmed	DOWN	1.5076	---	---	---	6.21949	-0.524933	-0.480854	6.22499	-0.703659	-0.65958	0.00413949	0.0074655	0.00156313	0.00258392	0.0167148	0.0294213	0.0283514	0.0428969
178340_at	0.05	0.05	K08H2.3	K08H2.3	WBGene00010690	hypothetical protein /// status:Partially_confirmed	DOWN	1.2591	---	---	---	8.90917	-0.335681	-0.335918	8.9616	-0.328877	-0.329113	0.00406893	0.00404872	0.00283417	0.00281906	0.0164902	0.0188391	0.0427784	0.0453502
178062_at	0.01	0.05	K09E9.3	K09E9.3	WBGene00010726	hypothetical protein /// status:Partially_confirmed	DOWN	1.28771	---	0016021 // integral to membrane // inferred from electronic annotation	---	8.08665	-0.323831	-0.393835	8.11369	-0.335776	-0.40578	0.00616253	0.00146303	0.00148798	0.000282082	0.0225823	0.00900373	0.0273781	0.0112764
182007_at	0.01	0.05	K12H6.7	K12H6.7	WBGene00019687	hypothetical protein /// status:Confirmed	DOWN	1.57903	---	---	0005515 // protein binding // inferred from physical interaction	6.04485	-0.613537	-0.519747	6.04466	-0.79833	-0.704541	0.00169302	0.00570412	0.000731547	0.00204647	0.00854416	0.0241968	0.0172901	0.0367547
175157_s_at	0.01	0.01	DC2.7	kin-33	WBGene00017083	protein KINase	DOWN	1.53541	0006468 // protein phosphorylation // inferred from electronic annotation	---	0000166 // nucleotide binding // inferred from electronic annotation /// 0004672 // protein kinase activity // inferred from electronic annotation /// 0004674 // protein serine/threonine kinase activity // inferred from electronic annotation /// 0005524 // ATP binding // inferred from electronic annotation /// 0016301 // kinase activity // inferred from electronic annotation	6.24313	-0.623613	-0.550133	6.26584	-0.687112	-0.613632	0.000253826	0.000796544	0.00016411	0.000479992	0.00212941	0.00580066	0.00627311	0.0157055
191304_s_at	0.01	0.01	ZK662.4	lin-15B	WBGene00023497	abnormal cell LINeage /// locus:lin-15B	DOWN	2.23051	0002119 // nematode larval development // inferred from mutant phenotype /// 0007275 // multicellular organismal development // inferred from electronic annotation /// 0007548 // sex differentiation // inferred from electronic annotation /// 0009792 // embryo development ending in birth or egg hatching // inferred from mutant phenotype /// 0030154 // cell differentiation // inferred from electron…	0005634 // nucleus // non-traceable author statement	0003676 // nucleic acid binding // inferred from electronic annotation /// 0003677 // DNA binding // inferred from electronic annotation /// 0046872 // metal ion binding // inferred from electronic annotation	7.81333	-0.676284	-0.602259	8.06203	-1.71249	-1.63847	1.88379995562043e-06	7.71582277645962e-06	3.05519e-13	6.04125e-13	7.84650959921108e-05	0.00025047	1.62298e-09	1.15463e-09
179688_at	0.01	0.01	T13B5.5	lips-11	WBGene00020472	LIPaSe related /// locus:lips-11	UP	6.44246	---	---	---	10.1987	1.11253	2.29686	9.84478	3.07836	4.26269	0.0012997	5.23561837486126e-07	7.08114e-08	7.02113e-10	0.00699314	4.62320061409892e-05	3.28093e-05	6.70957e-07
174668_at	0.01	0.01	F52F12.4	lsl-1	WBGene00009937	---	DOWN	1.50308	---	---	---	8.37728	-0.801383	-0.636865	8.25048	-0.53897	-0.374452	3.04722145208059e-06	4.35721518087856e-05	9.22986e-06	0.000419945	0.000106295	0.000789356	0.000960031	0.0145931
179179_at	0.01	0.01	M03B6.4	M03B6.4	WBGene00010836	hypothetical protein	DOWN	1.75275	---	0016021 // integral to membrane // inferred from electronic annotation	---	6.36486	-0.931219	-0.78204	6.30099	-0.837202	-0.688022	4.14711239063735e-05	0.000248141	7.12762e-05	0.00048606	0.000606294	0.0026169	0.00357316	0.0157106
177275_at	0.01	0.01	M60.7	M60.7	WBGene00019782	hypothetical protein /// status:Partially_confirmed	UP	1.76115	0023034 // intracellular signaling pathway // inferred from electronic annotation	---	---	6.3482	1.12863	1.03452	6.44538	0.598518	0.504411	5.8177120013349e-08	1.89211385762922e-07	6.8022e-05	0.000370455	9.0074814534911e-06	2.24914118784188e-05	0.00346685	0.0137482
193015_s_at	0.01	0.01	C32F10.6	nhr-2	WBGene00003601	Nuclear Hormone Receptor family /// locus:nhr-2	DOWN	1.62826	0002119 // nematode larval development // inferred from mutant phenotype /// 0006350 // transcription // inferred from electronic annotation /// 0006355 // regulation of transcription, DNA-dependent // inferred from electronic annotation /// 0009792 // embryo development ending in birth or egg hatching // inferred from mutant phenotype /// 0040007 // growth // inferred from mutant phenotype /// 0…	0005634 // nucleus // inferred from electronic annotation	0003677 // DNA binding // inferred from electronic annotation /// 0003700 // sequence-specific DNA binding transcription factor activity // inferred from electronic annotation /// 0003707 // steroid hormone receptor activity // inferred from electronic annotation /// 0004872 // receptor activity // inferred from electronic annotation /// 0004879 // ligand-dependent nuclear receptor activity // in…	8.40483	-0.660783	-0.619242	8.39833	-0.787422	-0.745881	3.07475947433134e-05	6.21064714047603e-05	2.39382e-05	4.34379e-05	0.000483852	0.00100631	0.00174258	0.00347731
190184_at	0.01	0.05	ZK822.3	nhx-9	WBGene00003736	Na/H eXchanger	UP	1.59445	0006810 // transport // inferred from electronic annotation /// 0006811 // ion transport // inferred from electronic annotation /// 0006812 // cation transport // inferred from electronic annotation /// 0006814 // sodium ion transport // inferred from electronic annotation /// 0006814 // sodium ion transport // non-traceable author statement /// 0006885 // regulation of pH // inferred from electr…	0005886 // plasma membrane // inferred from electronic annotation /// 0016020 // membrane // inferred from electronic annotation /// 0016021 // integral to membrane // inferred from electronic annotation /// 0016021 // integral to membrane // non-traceable author statement	0015297 // antiporter activity // inferred from electronic annotation /// 0015299 // solute:hydrogen antiporter activity // inferred from electronic annotation /// 0015385 // sodium:hydrogen antiporter activity // inferred from electronic annotation /// 0015385 // sodium:hydrogen antiporter activity // non-traceable author statement	6.8402	0.639637	0.764199	6.86395	0.581914	0.706476	0.000530588	9.50754752265466e-05	0.00278692	0.000569703	0.00362795	0.00133731	0.0422738	0.0172149
185415_at	0.01	0.01	F36H12.1	nlp-47	WBGene00018117	Neuropeptide-Like Protein /// locus:nlp-47	UP	1.39826	0007218 // neuropeptide signaling pathway // inferred from electronic annotation	---	---	8.36768	0.438979	0.684571	8.33662	0.282703	0.528295	0.000567948	5.24661425374526e-06	0.0016773	2.80257e-06	0.003801	0.000198144	0.029758	0.000726294
186790_at	0.01	0.05	C07B5.5	nuc-1	WBGene00003828	abnormal NUClease /// locus:nuc-1	DOWN	1.30833	0000737 // DNA catabolic process, endonucleolytic // inferred from mutant phenotype /// 0006259 // DNA metabolic process // inferred from electronic annotation /// 0006309 // DNA fragmentation involved in apoptotic nuclear change // inferred from mutant phenotype /// 0006915 // apoptosis // inferred from electronic annotation /// 0008340 // determination of adult lifespan // inferred from mutant …	0005622 // intracellular // non-traceable author statement /// 0005634 // nucleus // traceable author statement	0004520 // endodeoxyribonuclease activity // inferred from sequence or structural similarity /// 0004531 // deoxyribonuclease II activity // inferred from electronic annotation /// 0004531 // deoxyribonuclease II activity // inferred from mutant phenotype /// 0016787 // hydrolase activity // inferred from electronic annotation	11.3876	-0.383789	-0.304315	11.3766	-0.471142	-0.391668	0.000935626	0.00547987	0.000740435	0.00324229	0.00548908	0.0234247	0.0174075	0.0492299
171988_at	0.01	0.01	C44B12.2	ost-1	WBGene00003893	OSTeonectin (SPARC) related /// locus:ost-1	UP	1.49211	0000003 // reproduction // inferred from mutant phenotype /// 0002119 // nematode larval development // inferred from mutant phenotype /// 0007165 // signal transduction // inferred from electronic annotation /// 0007275 // multicellular organismal development // inferred from electronic annotation /// 0009792 // embryo development ending in birth or egg hatching // inferred from mutant phenotype…	0005576 // extracellular region // inferred from electronic annotation /// 0005578 // proteinaceous extracellular matrix // inferred from electronic annotation /// 0005604 // basement membrane // inferred from electronic annotation	0005509 // calcium ion binding // inferred from electronic annotation	9.86109	0.38208	0.567835	9.84056	0.586863	0.772619	0.00318352	9.64175141542122e-05	0.000471346	2.94177e-05	0.0136501	0.00134958	0.0129387	0.0029309
187926_s_at	0.01	0.01	F56G4.3	pes-2.1	WBGene00003977	Patterned Expression Site /// Patterned Expression Site /// locus:pes-2.1 /// locus:pes-2.2	DOWN	1.67896	0008340 // determination of adult lifespan // inferred from mutant phenotype	---	---	11.0296	-0.791665	-0.639316	10.9905	-0.855817	-0.703469	0.000239057	0.00157903	0.000177165	0.00105864	0.00203199	0.00949815	0.0066231	0.0252915
187026_s_at	0.01	0.01	Y39A3CL.6	pvf-1	WBGene00004249	PDGF/VEGF growth factor related /// locus:pvf-1	UP	1.82007	---	0016020 // membrane // inferred from electronic annotation	0008083 // growth factor activity // inferred from electronic annotation	9.45766	0.714195	0.983532	9.44168	0.744453	1.01379	6.30229063477154e-06	1.05333693885004e-07	1.07338e-06	1.71779e-08	0.00017237	1.50949367132007e-05	0.000234457	1.19387e-05
178140_s_at	0.01	0.01	R04D3.2	R04D3.2	WBGene00011010	hypothetical protein /// status:Confirmed	DOWN	1.37197	---	---	---	9.8883	-0.46973	-0.579885	9.84573	-0.332607	-0.442762	1.76805603902231e-05	1.40664478672807e-06	0.000373219	1.95643e-05	0.000339401	9.04501614330672e-05	0.0111779	0.0022662
189653_s_at	0.01	0.05	R08E5.2	R08E5.2	WBGene00019962	hypothetical protein	DOWN	1.3804	0006535 // cysteine biosynthetic process from serine // inferred from electronic annotation /// 0008152 // metabolic process // inferred from electronic annotation /// 0008652 // cellular amino acid biosynthetic process // inferred from electronic annotation /// 0019344 // cysteine biosynthetic process // inferred from electronic annotation	---	0003824 // catalytic activity // inferred from electronic annotation /// 0004124 // cysteine synthase activity // inferred from electronic annotation /// 0005488 // binding // inferred from electronic annotation /// 0016740 // transferase activity // inferred from electronic annotation /// 0030170 // pyridoxal phosphate binding // inferred from electronic annotation	9.725	-0.600074	-0.580301	9.69695	-0.349862	-0.330089	5.07904424908555e-06	7.57573194773223e-06	0.00057144	0.000947891	0.000150357	0.000247501	0.0146846	0.023528
177194_at	0.01	0.01	R11.4	R11.4	WBGene00011229	hypothetical protein /// status:Confirmed	DOWN	1.67781	---	0016021 // integral to membrane // inferred from electronic annotation	---	9.44538	-0.892959	-0.609375	9.40022	-0.883786	-0.600202	3.73873926090147e-07	3.79598032380541e-05	1.01792e-05	0.000556802	2.90325315571409e-05	0.000720161	0.00102395	0.0170473
173687_s_at	0.01	0.01	R11A5.3	R11A5.3	WBGene00011231	hypothetical protein /// status:Confirmed	DOWN	1.60626	---	---	---	8.35282	-0.69327	-0.481469	8.34114	-0.885939	-0.674138	0.000301099	0.00571822	0.000265266	0.00271442	0.00241312	0.0242358	0.00882882	0.0443413
176574_at	0.01	0.01	C30A5.2	rfs-1	WBGene00004342	Rad-51 (Fifty one) like, Short /// locus:rfs-1	DOWN	1.41186	0006281 // DNA repair // inferred from electronic annotation /// 0006310 // DNA recombination // inferred from electronic annotation /// 0006974 // response to DNA damage stimulus // inferred from electronic annotation /// 0007126 // meiosis // inferred from electronic annotation	0005634 // nucleus // inferred from electronic annotation	0003677 // DNA binding // inferred from electronic annotation /// 0005515 // protein binding // inferred from physical interaction	5.63752	-0.479822	-0.687707	5.62959	-0.307492	-0.515376	0.000312006	6.59995782993311e-06	0.00160629	9.67476e-06	0.00245992	0.000228675	0.0288499	0.00164483
177423_at	0.01	0.01	ZC53.7	rgs-9	WBGene00004352	Regulator of G protein Signaling /// locus:rgs-9	DOWN	1.40177	0009792 // embryo development ending in birth or egg hatching // inferred from mutant phenotype /// 0009968 // negative regulation of signal transduction // inferred from electronic annotation	---	0004871 // signal transducer activity // inferred from electronic annotation	8.96487	-0.56103	-0.578819	8.94516	-0.395682	-0.413471	2.87488471620788e-06	1.95283708583748e-06	7.35364e-05	4.60906e-05	0.000103556	0.000111767	0.00366502	0.00365143
192183_s_at	0.01	0.05	C33H5.12	rsp-6	WBGene00004703	SR Protein (splicing factor)	DOWN	1.23055	0000003 // reproduction // inferred from mutant phenotype /// 0000381 // regulation of alternative nuclear mRNA splicing, via spliceosome // inferred from sequence or structural similarity /// 0001703 // gastrulation with mouth forming first // inferred from mutant phenotype /// 0002009 // morphogenesis of an epithelium // inferred from mutant phenotype /// 0002119 // nematode larval development …	0005634 // nucleus // inferred from direct assay /// 0005634 // nucleus // inferred from electronic annotation	0000166 // nucleotide binding // inferred from electronic annotation /// 0003676 // nucleic acid binding // inferred from electronic annotation /// 0003723 // RNA binding // inferred from sequence or structural similarity /// 0003723 // RNA binding // non-traceable author statement /// 0003723 // RNA binding // inferred from electronic annotation /// 0005515 // protein binding // inferred from ph…	11.9745	-0.355985	-0.35778	11.9476	-0.240819	-0.242614	3.57517647624226e-05	3.38319381186414e-05	0.00118153	0.00111086	0.000541109	0.000674244	0.0236771	0.0256959
174953_s_at	0.01	0.05	F52E10.1	sdc-1	WBGene00004745	Sex determination and Dosage Compensation defect /// locus:sdc-1	DOWN	1.52268	0000122 // negative regulation of transcription from RNA polymerase II promoter // inferred from mutant phenotype /// 0006350 // transcription // inferred from electronic annotation /// 0007275 // multicellular organismal development // inferred from electronic annotation /// 0007548 // sex differentiation // inferred from electronic annotation /// 0030154 // cell differentiation // inferred from…	0000228 // nuclear chromosome // inferred from direct assay /// 0005622 // intracellular // inferred from electronic annotation /// 0005634 // nucleus // inferred from electronic annotation	0003676 // nucleic acid binding // inferred from electronic annotation /// 0003677 // DNA binding // inferred from electronic annotation /// 0008270 // zinc ion binding // inferred from electronic annotation /// 0030528 // transcription regulator activity // traceable author statement /// 0046872 // metal ion binding // inferred from electronic annotation	8.02189	-0.596814	-0.623253	8.03993	-0.589973	-0.616412	0.00220793	0.0015707	0.000991738	0.000680125	0.0104276	0.00946645	0.0211193	0.0193292
185447_at	0.01	0.01	F08D12.9	sdz-10	WBGene00017252	SKN-1 Dependent Zygotic transcript /// locus:sdz-10	DOWN	1.53451	---	---	---	5.68006	-0.709545	-0.559006	5.64896	-0.676559	-0.52602	9.34034876788698e-05	0.000888882	0.000105278	0.00109281	0.00106364	0.00629798	0.00466579	0.0254955
178706_s_at	0.01	0.01	F14B6.1	sdz-14	WBGene00008782	SKN-1 Dependent Zygotic transcript /// locus:sdz-14	DOWN	1.76379	---	---	---	7.49771	-0.753844	-0.853532	7.43499	-0.783827	-0.883515	0.000127092	3.42741819322105e-05	0.000286713	8.74126e-05	0.00132214	0.000677288	0.00940409	0.00573087
176640_s_at	0.01	0.01	M116.4	sdz-25	WBGene00019791	SKN-1 Dependent Zygotic transcript /// locus:sdz-25	DOWN	2.15765	---	---	---	6.48213	-1.49571	-1.15745	6.27535	-1.06147	-0.723212	7.19461150756797e-07	1.63492895766056e-05	1.90218e-06	0.000144588	4.2760896779403e-05	0.000406183	0.000359066	0.0075971
177316_at	0.01	0.01	R52.1	sdz-28	WBGene00020073	SKN-1 Dependent Zygotic transcript /// locus:sdz-28	DOWN	2.03996	0009792 // embryo development ending in birth or egg hatching // inferred from mutant phenotype	---	0005515 // protein binding // inferred from electronic annotation	8.48436	-1.04266	-0.660456	8.48925	-1.39663	-1.01443	0.000195379	0.00777672	5.39777e-06	0.000178792	0.00176975	0.0304237	0.000686545	0.00843742
178288_at	0.01	0.01	T11A5.5	sdz-31	WBGene00011704	SKN-1 Dependent Zygotic transcript /// locus:sdz-31	DOWN	1.89968	0006810 // transport // inferred from electronic annotation	0016021 // integral to membrane // inferred from electronic annotation	0005344 // oxygen transporter activity // inferred from electronic annotation	5.94925	-0.976179	-0.64898	5.90393	-1.20254	-0.875339	0.000346754	0.0083668	4.12984e-05	0.00090074	0.00265793	0.0322103	0.00246004	0.0228397
184419_at	0.01	0.05	Y56A3A.14	sdz-33	WBGene00013233	SKN-1 Dependent Zygotic transcript /// locus:sdz-33	DOWN	1.6827	---	---	---	4.28729	-1.02989	-1.02865	4.13625	-0.472916	-0.471673	6.78808797975724e-07	6.89472708737891e-07	0.000494781	0.000506684	4.17915273533245e-05	5.60759040427718e-05	0.0132956	0.0160948
184896_at	0.01	0.01	C32B5.16	sdz-4	WBGene00016309	SKN-1 Dependent Zygotic transcript /// locus:sdz-4	DOWN	1.6132	---	---	---	6.95536	-0.753919	-0.592097	6.93759	-0.787758	-0.625936	2.9189841462694e-06	4.76774552913047e-05	6.73021e-06	8.70223e-05	0.000104377	0.000844908	0.000773721	0.00573087
186602_at	0.01	0.01	F08D12.10	sdz-9	WBGene00017253	SKN-1 Dependent Zygotic transcript /// locus:sdz-9	DOWN	1.968	---	---	---	6.72825	-1.12921	-0.749257	6.68757	-1.20421	-0.824259	2.98699104719656e-06	0.000269832	1.79169e-06	0.000131555	0.000105383	0.00277154	0.000346771	0.00726162
185577_s_at	0.01	0.01	F19B10.9	sea-1	WBGene00004750	Signal Element on Autosome /// locus:sea-1	DOWN	1.36748	0006350 // transcription // inferred from electronic annotation /// 0006355 // regulation of transcription, DNA-dependent // inferred from electronic annotation /// 0007530 // sex determination // inferred from genetic interaction /// 0042464 // dosage compensation, by hypoactivation of X chromosome // inferred from genetic interaction /// 0045449 // regulation of transcription // inferred from e…	0005634 // nucleus // inferred from direct assay /// 0005634 // nucleus // inferred from electronic annotation	0003677 // DNA binding // inferred from electronic annotation /// 0003700 // sequence-specific DNA binding transcription factor activity // inferred from electronic annotation	9.56329	-0.436753	-0.513055	9.54688	-0.389981	-0.466283	0.000212322	4.03395174664664e-05	0.000366556	6.20092e-05	0.00187439	0.000746547	0.0111203	0.00453646
178039_at	0.01	0.01	F33H2.7	set-10	WBGene00009370	SET (trithorax/polycomb) domain containing /// locus:set-10	DOWN	1.33616	---	---	0008270 // zinc ion binding // inferred from electronic annotation /// 0046872 // metal ion binding // inferred from electronic annotation	7.63861	-0.360634	-0.487835	7.64137	-0.348355	-0.475556	0.00114237	6.55444606685189e-05	0.000913981	4.50458e-05	0.00634548	0.00103926	0.0199885	0.00358724
171736_x_at	0.01	0.05	F44A6.2	sex-1	WBGene00004786	Signal Element on X /// locus:sex-1	DOWN	1.37278	0000003 // reproduction // inferred from mutant phenotype /// 0002009 // morphogenesis of an epithelium // inferred from mutant phenotype /// 0002119 // nematode larval development // inferred from mutant phenotype /// 0006350 // transcription // inferred from electronic annotation /// 0006355 // regulation of transcription, DNA-dependent // inferred from electronic annotation /// 0007530 // sex …	0005634 // nucleus // inferred from direct assay /// 0005634 // nucleus // inferred from electronic annotation	0003677 // DNA binding // inferred from electronic annotation /// 0003700 // sequence-specific DNA binding transcription factor activity // inferred from electronic annotation /// 0003707 // steroid hormone receptor activity // inferred from electronic annotation /// 0004872 // receptor activity // inferred from electronic annotation /// 0004879 // ligand-dependent nuclear receptor activity // in…	9.40971	-0.504323	-0.393719	9.38012	-0.520492	-0.409888	0.000511916	0.00378608	0.000359019	0.00266993	0.0035426	0.0178973	0.0109494	0.0438959
188418_at	0.01	0.01	Y105C5B.13	skr-10	WBGene00004816	SKp1 Related (ubiquitin ligase complex component) /// locus:skr-10	DOWN	1.86548	0000003 // reproduction // inferred from mutant phenotype /// 0002119 // nematode larval development // inferred from mutant phenotype /// 0002164 // larval development // inferred from mutant phenotype /// 0006511 // ubiquitin-dependent protein catabolic process // inferred from electronic annotation /// 0008283 // cell proliferation // inferred from mutant phenotype /// 0009790 // embryo develo…	0019005 // SCF ubiquitin ligase complex // inferred from physical interaction	0005515 // protein binding // inferred from electronic annotation /// 0005515 // protein binding // inferred from physical interaction	9.76783	-1.12159	-0.919271	9.642	-0.879824	-0.677507	6.3325716291264e-07	7.47000062210035e-06	3.89011e-05	0.000524329	4.07738455770376e-05	0.000246654	0.00237421	0.0164157
189189_s_at	0.01	0.01	C52D10.8	skr-13	WBGene00004819	SKp1 Related (ubiquitin ligase complex component) /// SKp1 Related (ubiquitin ligase complex component) /// locus:skr-12 /// locus:skr-13	DOWN	2.19823	0000003 // reproduction // inferred from mutant phenotype /// 0006511 // ubiquitin-dependent protein catabolic process // inferred from electronic annotation /// 0045132 // meiotic chromosome segregation // inferred from mutant phenotype	---	0005515 // protein binding // inferred from electronic annotation	8.43277	-1.35382	-1.24913	8.30717	-1.02355	-0.918857	5.30425423325718e-06	1.3675581780202e-05	0.000173562	0.000482014	0.000154334	0.000366254	0.00655251	0.0157055
172772_x_at	0.01	0.01	C52D10.8	skr-13	WBGene00004819	SKp1 Related (ubiquitin ligase complex component) /// locus:skr-13	DOWN	1.85322	0000003 // reproduction // inferred from mutant phenotype /// 0006511 // ubiquitin-dependent protein catabolic process // inferred from electronic annotation /// 0045132 // meiotic chromosome segregation // inferred from mutant phenotype	---	0005515 // protein binding // inferred from electronic annotation	10.3793	-0.986569	-0.895672	10.3031	-0.884397	-0.7935	6.14160245038204e-06	1.89212763676679e-05	0.000111128	0.000321409	0.000168572	0.000448452	0.00478633	0.0124099
176631_s_at	0.01	0.01	Y47D7A.8	skr-14	WBGene00004820	SKp1 Related (ubiquitin ligase complex component) /// locus:skr-14	DOWN	1.69448	0006511 // ubiquitin-dependent protein catabolic process // inferred from electronic annotation	---	0005515 // protein binding // inferred from electronic annotation /// 0016874 // ligase activity // inferred from electronic annotation	9.75701	-0.881955	-0.775281	9.69039	-0.746408	-0.639734	1.86034537970102e-05	7.59620019462731e-05	0.00023809	0.000961204	0.000350215	0.00114933	0.00821759	0.0237813
188252_at	0.01	0.01	F54D10.1	skr-15	WBGene00004821	SKp1 Related (ubiquitin ligase complex component) /// locus:skr-15	DOWN	1.7545	0006511 // ubiquitin-dependent protein catabolic process // inferred from electronic annotation /// 0006974 // response to DNA damage stimulus // inferred from mutant phenotype /// 0040010 // positive regulation of growth rate // inferred from mutant phenotype	---	0005515 // protein binding // inferred from electronic annotation /// 0016874 // ligase activity // inferred from electronic annotation	10.2914	-0.910151	-0.756799	10.264	-0.865315	-0.711962	3.22311176762351e-07	3.37043899101573e-06	1.4059e-06	1.47051e-05	2.75175393066774e-05	0.000157828	0.000288709	0.00201547
176618_at	0.01	0.05	Y47D7A.1	skr-7	WBGene00004813	SKp1 Related (ubiquitin ligase complex component) /// locus:skr-7	DOWN	1.907	0002119 // nematode larval development // inferred from mutant phenotype /// 0006511 // ubiquitin-dependent protein catabolic process // inferred from electronic annotation /// 0009792 // embryo development ending in birth or egg hatching // inferred from mutant phenotype /// 0010171 // body morphogenesis // inferred from mutant phenotype /// 0040007 // growth // inferred from mutant phenotype //…	---	0005515 // protein binding // inferred from electronic annotation /// 0005515 // protein binding // inferred from physical interaction /// 0016874 // ligase activity // inferred from electronic annotation	10.1477	-0.99102	-1.0024	10.0577	-0.860208	-0.871588	0.000243182	0.000217762	0.00142186	0.00127735	0.00205799	0.00239166	0.0264801	0.0277031
172781_x_at	0.01	0.01	C52D10.9	skr-8	WBGene00004814	SKp1 Related (ubiquitin ligase complex component) /// locus:skr-8	DOWN	1.76074	0000003 // reproduction // inferred from mutant phenotype /// 0002119 // nematode larval development // inferred from mutant phenotype /// 0006511 // ubiquitin-dependent protein catabolic process // inferred from electronic annotation /// 0009792 // embryo development ending in birth or egg hatching // inferred from mutant phenotype /// 0010171 // body morphogenesis // inferred from mutant phenot…	---	0005515 // protein binding // inferred from electronic annotation	11.5683	-0.946537	-0.738109	11.4812	-0.894251	-0.685822	1.24524227100761e-06	2.43595761919088e-05	2.31356e-05	0.000353669	6.20733187544535e-05	0.000533941	0.00171016	0.0132865
171742_x_at	0.01	0.01	C52D10.9	skr-8	WBGene00004814	SKp1 Related (ubiquitin ligase complex component) /// locus:skr-8	DOWN	1.61049	0000003 // reproduction // inferred from mutant phenotype /// 0002119 // nematode larval development // inferred from mutant phenotype /// 0006511 // ubiquitin-dependent protein catabolic process // inferred from electronic annotation /// 0009792 // embryo development ending in birth or egg hatching // inferred from mutant phenotype /// 0010171 // body morphogenesis // inferred from mutant phenot…	---	0005515 // protein binding // inferred from electronic annotation	11.5956	-0.750204	-0.610531	11.5322	-0.764475	-0.624801	1.19514265047923e-05	0.000113094	1.37939e-05	0.000122337	0.000263836	0.00150528	0.00121913	0.00687697
172782_x_at	0.01	0.01	C52D10.7	skr-9	WBGene00004815	SKp1 Related (ubiquitin ligase complex component) /// locus:skr-9	DOWN	1.73654	0000003 // reproduction // inferred from mutant phenotype /// 0002119 // nematode larval development // inferred from mutant phenotype /// 0006511 // ubiquitin-dependent protein catabolic process // inferred from electronic annotation /// 0009792 // embryo development ending in birth or egg hatching // inferred from mutant phenotype /// 0010171 // body morphogenesis // inferred from mutant phenot…	---	0005515 // protein binding // inferred from electronic annotation	11.266	-0.910376	-0.668876	11.2	-0.923551	-0.68205	2.91181280609451e-07	1.33875621542127e-05	6.34166e-07	2.46159e-05	2.55660473253287e-05	0.000364222	0.000158957	0.00263201
176599_at	0.01	0.05	R12B2.1	sma-4	WBGene00004858	SMAll	UP	1.31185	0002119 // nematode larval development // inferred from mutant phenotype /// 0006350 // transcription // inferred from electronic annotation /// 0006355 // regulation of transcription, DNA-dependent // inferred from electronic annotation /// 0007179 // transforming growth factor beta receptor signaling pathway // inferred from electronic annotation /// 0010171 // body morphogenesis // inferred fr…	0005622 // intracellular // inferred from electronic annotation /// 0005634 // nucleus // inferred from electronic annotation /// 0005667 // transcription factor complex // inferred from electronic annotation /// 0005737 // cytoplasm // inferred from electronic annotation	0003700 // sequence-specific DNA binding transcription factor activity // inferred from electronic annotation /// 0005515 // protein binding // inferred from electronic annotation /// 0005515 // protein binding // inferred from physical interaction	8.27131	0.431708	0.462177	8.32005	0.321039	0.351509	0.000134637	6.66277851986328e-05	0.00244799	0.00119351	0.00137602	0.0010474	0.0386671	0.0266405
173484_at	0.01	0.05	F53H8.4	sms-2	WBGene00004893	SphingoMyelin Synthase /// locus:sms-2	DOWN	1.46081	0006629 // lipid metabolic process // inferred from electronic annotation /// 0006665 // sphingolipid metabolic process // inferred from electronic annotation /// 0006686 // sphingomyelin biosynthetic process // inferred from sequence or structural similarity	0016020 // membrane // inferred from electronic annotation /// 0016021 // integral to membrane // inferred from electronic annotation /// 0016021 // integral to membrane // non-traceable author statement	0016301 // kinase activity // inferred from electronic annotation /// 0016740 // transferase activity // inferred from electronic annotation /// 0033188 // sphingomyelin synthase activity // inferred from electronic annotation /// 0047493 // ceramide cholinephosphotransferase activity // inferred from sequence or structural similarity	8.01018	-0.611123	-0.592038	7.93737	-0.501493	-0.482407	9.70434049905485e-07	1.45132552989207e-06	0.00049221	0.00069519	5.31777211815229e-05	9.19153008746812e-05	0.013265	0.0195394
193728_at	0.01	0.01	T03F7.1	snf-11	WBGene00004910	Sodium:Neurotransmitter symporter Family /// locus:snf-11	UP	1.43857	0006810 // transport // inferred from electronic annotation /// 0006836 // neurotransmitter transport // inferred from electronic annotation	0005887 // integral to plasma membrane // inferred from electronic annotation /// 0016020 // membrane // inferred from electronic annotation /// 0016021 // integral to membrane // inferred from electronic annotation	0005328 // neurotransmitter:sodium symporter activity // inferred from electronic annotation /// 0015293 // symporter activity // inferred from electronic annotation	6.35073	0.480758	0.556818	6.33483	0.492455	0.568516	0.00113069	0.000306385	0.00083005	0.000223389	0.00629868	0.00302192	0.0186914	0.00983083
173276_s_at	0.01	0.01	C28C12.7	spp-10	WBGene00004995	SaPosin-like Protein family	UP	1.31006	0006629 // lipid metabolic process // inferred from electronic annotation /// 0006665 // sphingolipid metabolic process // inferred from electronic annotation	0005764 // lysosome // inferred from electronic annotation	---	11.8415	0.345064	0.409993	11.8468	0.369277	0.434206	0.000578215	0.000111023	0.000333985	6.65862e-05	0.00385072	0.00148798	0.0104005	0.00475749
185898_at	0.01	0.01	C28C12.7	spp-10	WBGene00004995	SaPosin-like Protein family	UP	1.23739	0006629 // lipid metabolic process // inferred from electronic annotation /// 0006665 // sphingolipid metabolic process // inferred from electronic annotation	0005764 // lysosome // inferred from electronic annotation	---	11.6447	0.202031	0.334645	11.6309	0.27996	0.412574	0.0174353	0.000454907	0.00181352	4.86448e-05	0.0496746	0.00394261	0.031226	0.00379479
176939_at	0.01	0.01	Y34D9A.11	spp-23	WBGene00021335	SaPosin-like Protein family /// locus:spp-23	DOWN	1.87398	---	---	---	8.21687	-0.824075	-0.904402	8.22258	-0.907803	-0.98813	0.000647421	0.000275662	0.00012812	5.31041e-05	0.00416338	0.00281128	0.00523786	0.00403961
188021_at	0.01	0.05	F54C4.2	spt-4	WBGene00005014	SPT transcription factor family /// locus:spt-4	DOWN	1.27312	0006350 // transcription // inferred from electronic annotation /// 0008340 // determination of adult lifespan // inferred from mutant phenotype /// 0045449 // regulation of transcription // inferred from electronic annotation /// 0045941 // positive regulation of transcription // inferred from electronic annotation	0005634 // nucleus // inferred from electronic annotation	0008159 // positive transcription elongation factor activity // inferred from electronic annotation /// 0008270 // zinc ion binding // inferred from electronic annotation /// 0046872 // metal ion binding // inferred from electronic annotation	9.68124	-0.418348	-0.453668	9.62362	-0.24308	-0.2784	0.00020667	9.15252472710107e-05	0.00316541	0.00109386	0.00184347	0.00130595	0.045871	0.0254955
187347_at	0.01	0.01	B0304.6	sra-33	WBGene00005059	Serpentine Receptor, class A (alpha) /// locus:sra-33	DOWN	1.30746	0007606 // sensory perception of chemical stimulus // inferred from electronic annotation	0016020 // membrane // inferred from electronic annotation /// 0016021 // integral to membrane // inferred from electronic annotation	0004888 // transmembrane receptor activity // inferred from electronic annotation	5.47823	-0.330804	-0.271712	5.45241	-0.50183	-0.442738	0.00151521	0.00638673	3.80568e-05	0.000141126	0.00787309	0.0263255	0.00234752	0.00751852
192768_at	0.01	0.01	C05E4.3	srp-1	WBGene00005642	SeRPin /// locus:srp-1	UP	1.8936	---	---	0004867 // serine-type endopeptidase inhibitor activity // inferred from electronic annotation /// 0008233 // peptidase activity // inferred from electronic annotation	7.36572	1.17374	0.444062	7.33117	1.3982	0.668514	3.50782136652902e-07	0.00642058	7.55123e-08	0.000404514	2.84964927010594e-05	0.0264156	3.29881e-05	0.0141858
185519_at	0.05	0.01	C25E10.9	swm-1	WBGene00023417	Sperm activation Without Mating	UP	1.40438	---	---	0008233 // peptidase activity // inferred from electronic annotation	11.0687	0.343434	0.353559	11.0459	0.626306	0.636431	0.00759886	0.00629309	0.000205086	0.00017526	0.0264531	0.0260507	0.00725871	0.00837412
181249_at	0.01	0.01	T04B8.3	T04B8.3	WBGene00020205	hypothetical protein /// locus:arrd-1	DOWN	1.704	---	---	---	6.95472	-0.66806	-0.679422	6.91498	-0.858432	-0.869793	0.00104863	0.000909155	0.000189799	0.000166749	0.00596443	0.00638997	0.00690959	0.00823064
173283_s_at	0.01	0.01	T04D3.5	T04D3.5	WBGene00011434	hypothetical protein /// status:Confirmed	DOWN	1.36654	0002119 // nematode larval development // inferred from mutant phenotype /// 0009792 // embryo development ending in birth or egg hatching // inferred from mutant phenotype /// 0040007 // growth // inferred from mutant phenotype	---	---	10.3912	-0.463032	-0.557805	10.4053	-0.343248	-0.43802	4.53794521907732e-05	5.41252436223537e-06	0.000461799	4.03875e-05	0.000642041	0.000202718	0.0126995	0.00332003
177785_s_at	0.01	0.01	T04D3.5	T04D3.5	WBGene00011434	hypothetical protein /// status:Confirmed	DOWN	1.30666	0002119 // nematode larval development // inferred from mutant phenotype /// 0009792 // embryo development ending in birth or egg hatching // inferred from mutant phenotype /// 0040007 // growth // inferred from mutant phenotype	---	---	10.4476	-0.396895	-0.477018	10.446	-0.294741	-0.374864	4.12300948815552e-05	5.00465147533842e-06	0.000738083	7.34212e-05	0.000603913	0.00019579	0.0174075	0.00512607
178982_at	0.01	0.01	T05D4.2	T05D4.2	WBGene00011475	hypothetical protein /// status:Confirmed	DOWN	2.02342	---	---	---	7.90679	-1.16154	-0.931548	7.81158	-1.10205	-0.872053	5.61182465076364e-06	6.76934434200602e-05	2.19718e-05	0.000251918	0.000159118	0.00105877	0.00165492	0.0105528
182209_s_at	0.01	0.01	T05E7.5	T05E7.5	WBGene00020261	hypothetical protein /// locus:vet-1	DOWN	2.03047	---	---	---	8.22628	-1.1114	-0.917587	8.13135	-1.12603	-0.932218	0.000155354	0.000914325	1.92463e-05	0.000144238	0.00151367	0.00640197	0.00153538	0.0075971
183904_at	0.01	0.05	T12A2.3	T12A2.3	WBGene00020438	hypothetical protein /// status:Confirmed	DOWN	1.37558	---	---	---	7.67104	-0.469497	-0.535795	7.59609	-0.384294	-0.450592	5.55187028545406e-05	1.27746943229158e-05	0.00268325	0.000740312	0.000733901	0.000353777	0.0412331	0.0202856
190319_at	0.01	0.01	T22C8.4	T22C8.4	WBGene00011925	hypothetical protein /// Zinc finger, C2H2 type	DOWN	1.46428	---	0005622 // intracellular // inferred from electronic annotation	0003676 // nucleic acid binding // inferred from electronic annotation /// 0008270 // zinc ion binding // inferred from electronic annotation	7.14188	-0.544355	-0.602215	7.15159	-0.498171	-0.556032	0.000149091	5.23639331155026e-05	0.000574446	0.000206111	0.00147254	0.00090155	0.0147279	0.00929627
183836_at	0.01	0.01	T25E12.6	T25E12.6	WBGene00012021	hypothetical protein /// status:Confirmed	DOWN	1.79517	---	---	---	8.99653	-0.955922	-0.709367	8.96177	-0.978871	-0.732316	5.15561260162293e-06	0.000140007	5.6847e-06	0.000139165	0.000151463	0.00176759	0.000700961	0.00743999
179100_at	0.01	0.01	T26E3.5	T26E3.5	WBGene00012038	hypothetical protein /// status:Partially_confirmed	DOWN	1.86945	---	---	---	6.50443	-1.27623	-0.918397	6.37756	-0.886832	-0.528997	5.61611256287898e-08	4.03450968109889e-06	1.7349e-05	0.00238911	9.0074814534911e-06	0.000174706	0.00143387	0.0404683
178897_s_at	0.01	0.01	T26E3.8	T26E3.8	WBGene00012041	hypothetical protein /// status:Confirmed	DOWN	1.59298	---	---	---	6.38404	-0.716153	-0.669011	6.33175	-0.674446	-0.627304	0.000186781	0.000358518	1.49398e-05	3.36562e-05	0.00170991	0.00333344	0.00129057	0.00303082
182399_s_at	0.01	0.05	T27D12.4	T27D12.4	WBGene00003979	---	DOWN	1.31661	---	---	---	9.04343	-0.349946	-0.380746	9.07569	-0.412913	-0.443713	0.00302987	0.00158351	0.000486902	0.00024895	0.0131371	0.00951635	0.0132233	0.0105411
186655_at	0.01	0.01	T28A11.16	T28A11.16	WBGene00020878	hypothetical protein /// status:Partially_confirmed	UP	1.73412	---	---	---	7.24277	0.783076	1.01106	7.25793	0.577349	0.805334	2.82943231207894e-05	1.35417150738976e-06	0.00214934	0.000108696	0.000460244	8.82954105641096e-05	0.0354131	0.006415
178889_at	0.01	0.05	T04A8.4	tag-243	WBGene00044078	Temporarily Assigned Gene name /// locus:tag-243	UP	1.36624	0040010 // positive regulation of growth rate // inferred from mutant phenotype	---	---	7.91528	0.527948	0.523707	7.9473	0.376708	0.372467	4.53308411909073e-05	4.94479813787951e-05	0.00179676	0.0019635	0.000642041	0.000868318	0.0312188	0.0360926
185614_s_at	0.01	0.01	Y57A10A.9	tag-276	WBGene00013254	Temporarily Assigned Gene name /// locus:tag-276	DOWN	1.62019	---	---	---	8.9636	-0.805819	-0.654034	8.94578	-0.738289	-0.586504	5.26346454557502e-07	7.08374991061157e-06	2.07061e-06	3.08954e-05	3.58309769263307e-05	0.00023953	0.0003769	0.00299618
192032_s_at	0.01	0.05	B0403.4	tag-320	WBGene00015168	Temporarily Assigned Gene name /// locus:tag-320	DOWN	1.27793	0002119 // nematode larval development // inferred from mutant phenotype /// 0040007 // growth // inferred from mutant phenotype /// 0040011 // locomotion // inferred from mutant phenotype /// 0045454 // cell redox homeostasis // inferred from electronic annotation	0005783 // endoplasmic reticulum // inferred from electronic annotation /// 0005788 // endoplasmic reticulum lumen // inferred from electronic annotation	0003756 // protein disulfide isomerase activity // inferred from electronic annotation /// 0016853 // isomerase activity // inferred from electronic annotation	10.9642	-0.369116	-0.392872	10.9655	-0.314742	-0.338498	0.00220624	0.00134538	0.00353854	0.00205366	0.0104276	0.00847543	0.0493406	0.0368117
187523_s_at	0.01	0.05	H06H21.10	tat-2	WBGene00019166	Transbilayer Amphipath Transporters (subfamily IV P-type ATPase)	UP	1.4547	0006754 // ATP biosynthetic process // inferred from electronic annotation /// 0008152 // metabolic process // inferred from electronic annotation /// 0015914 // phospholipid transport // inferred from electronic annotation /// 0016125 // sterol metabolic process // inferred from mutant phenotype /// 0032502 // developmental process // inferred from mutant phenotype	0016020 // membrane // inferred from electronic annotation /// 0016021 // integral to membrane // inferred from electronic annotation	0000166 // nucleotide binding // inferred from electronic annotation /// 0000287 // magnesium ion binding // inferred from electronic annotation /// 0003824 // catalytic activity // inferred from electronic annotation /// 0004012 // phospholipid-translocating ATPase activity // inferred from electronic annotation /// 0005524 // ATP binding // inferred from electronic annotation /// 0015662 // ATP…	5.52559	0.547442	0.496097	5.51892	0.585348	0.534002	0.000330997	0.000804069	0.00060711	0.00132719	0.00257159	0.00584028	0.0153687	0.0283031
187486_at	0.01	0.01	F40H6.4	tbx-11	WBGene00006547	T BoX family /// locus:tbx-11	DOWN	1.67315	0006350 // transcription // inferred from electronic annotation /// 0006355 // regulation of transcription, DNA-dependent // inferred from electronic annotation /// 0045449 // regulation of transcription // inferred from electronic annotation	0005634 // nucleus // inferred from electronic annotation	0003677 // DNA binding // inferred from electronic annotation /// 0003700 // sequence-specific DNA binding transcription factor activity // inferred from electronic annotation	8.16841	-0.676589	-0.401598	8.19643	-1.08354	-0.808546	0.000245119	0.0132691	3.28024e-05	0.000604078	0.00206985	0.0449763	0.00218064	0.0176603
176669_at	0.05	0.05	Y66A7A.8	tbx-33	WBGene00006552	T BoX family /// locus:tbx-33	DOWN	1.36062	0000003 // reproduction // inferred from mutant phenotype /// 0002119 // nematode larval development // inferred from mutant phenotype /// 0006350 // transcription // inferred from electronic annotation /// 0006355 // regulation of transcription, DNA-dependent // inferred from electronic annotation /// 0009792 // embryo development ending in birth or egg hatching // inferred from mutant phenotype…	0005634 // nucleus // inferred from electronic annotation	0003677 // DNA binding // inferred from electronic annotation /// 0003700 // sequence-specific DNA binding transcription factor activity // inferred from electronic annotation	8.81034	-0.390014	-0.333934	8.79945	-0.554597	-0.498516	0.00351152	0.00985545	0.00032218	0.000840031	0.0146881	0.0362869	0.0100739	0.0218809
186121_at	0.01	0.01	Y47D3A.12	tbx-37	WBGene00006556	T BoX family /// locus:tbx-37	DOWN	2.25711	0006350 // transcription // inferred from electronic annotation /// 0006355 // regulation of transcription, DNA-dependent // inferred from electronic annotation /// 0045449 // regulation of transcription // inferred from electronic annotation	0005634 // nucleus // inferred from electronic annotation	0003677 // DNA binding // inferred from electronic annotation /// 0003700 // sequence-specific DNA binding transcription factor activity // inferred from electronic annotation	6.62189	-1.23415	-0.915079	6.59618	-1.43388	-1.11481	0.000292944	0.00355542	0.000149256	0.00145191	0.00236885	0.0171962	0.00589448	0.0302449
188023_at	0.01	0.01	C24H11.3	tbx-38	WBGene00006557	T BoX family /// locus:tbx-38	DOWN	2.00165	0006350 // transcription // inferred from electronic annotation /// 0006355 // regulation of transcription, DNA-dependent // inferred from electronic annotation /// 0045449 // regulation of transcription // inferred from electronic annotation	0005634 // nucleus // inferred from electronic annotation	0003677 // DNA binding // inferred from electronic annotation /// 0003700 // sequence-specific DNA binding transcription factor activity // inferred from electronic annotation	7.6477	-0.961716	-0.821602	7.60434	-1.18078	-1.04067	5.18242691155939e-05	0.000256677	1.67878e-05	6.70316e-05	0.000701876	0.00267821	0.00140265	0.00476704
188450_at	0.01	0.05	ZK328.8	tbx-7	WBGene00006544	T BoX family /// locus:tbx-7	DOWN	1.5046	0006350 // transcription // inferred from electronic annotation /// 0006355 // regulation of transcription, DNA-dependent // inferred from electronic annotation /// 0006357 // regulation of transcription from RNA polymerase II promoter // inferred from sequence or structural similarity /// 0045449 // regulation of transcription // inferred from electronic annotation	0005634 // nucleus // inferred from electronic annotation /// 0005634 // nucleus // inferred from sequence or structural similarity /// 0005634 // nucleus // non-traceable author statement /// 0005667 // transcription factor complex // inferred from sequence or structural similarity	0003677 // DNA binding // inferred from electronic annotation /// 0003700 // sequence-specific DNA binding transcription factor activity // inferred from electronic annotation /// 0003705 // sequence-specific enhancer binding RNA polymerase II transcription factor activity // inferred from sequence or structural similarity	5.40081	-0.570688	-0.560184	5.43132	-0.618572	-0.608067	0.00129943	0.00151129	0.00208899	0.0023823	0.00699314	0.00922715	0.0347137	0.0404295
190539_s_at	0.01	0.05	T07C4.6	tbx-9	WBGene00006546	T BoX family /// locus:tbx-9	DOWN	1.33668	0002119 // nematode larval development // inferred from mutant phenotype /// 0006350 // transcription // inferred from electronic annotation /// 0006355 // regulation of transcription, DNA-dependent // inferred from electronic annotation /// 0006355 // regulation of transcription, DNA-dependent // non-traceable author statement /// 0006357 // regulation of transcription from RNA polymerase II pro…	0005634 // nucleus // inferred from direct assay /// 0005634 // nucleus // inferred from electronic annotation /// 0005634 // nucleus // inferred from sequence or structural similarity /// 0005667 // transcription factor complex // inferred from sequence or structural similarity	0003677 // DNA binding // non-traceable author statement /// 0003677 // DNA binding // inferred from electronic annotation /// 0003700 // sequence-specific DNA binding transcription factor activity // inferred from electronic annotation /// 0003700 // sequence-specific DNA binding transcription factor activity // non-traceable author statement /// 0003705 // sequence-specific enhancer binding RNA…	9.00817	-0.503829	-0.47195	8.96471	-0.365369	-0.333489	2.37796876720394e-05	4.87527522631349e-05	0.000706528	0.00151981	0.000412012	0.000859038	0.0169589	0.0309425
191691_at	0.05	0.01	C40H1.5	ttr-5	WBGene00008040	TransThyretin-Related family domain /// locus:ttr-5	UP	1.37031	0008340 // determination of adult lifespan // inferred from mutant phenotype	0005576 // extracellular region // inferred from electronic annotation	---	10.779	0.276327	0.270056	10.7258	0.638958	0.632686	0.00632143	0.00733977	1.70182e-06	1.92465e-06	0.023051	0.0290229	0.0003336	0.000555244
191502_at	0.01	0.01	ZC443.5	ugt-18	WBGene00013900	UDP-GlucuronosylTransferase /// locus:ugt-18	DOWN	2.92095	0005975 // carbohydrate metabolic process // inferred from electronic annotation /// 0008152 // metabolic process // inferred from electronic annotation /// 0030259 // lipid glycosylation // inferred from electronic annotation	0016021 // integral to membrane // inferred from electronic annotation	0016740 // transferase activity // inferred from electronic annotation /// 0016757 // transferase activity, transferring glycosyl groups // inferred from electronic annotation /// 0016758 // transferase activity, transferring hexosyl groups // inferred from electronic annotation /// 0030246 // carbohydrate binding // inferred from electronic annotation	5.9575	-1.23286	-1.62116	6.00912	-1.47171	-1.86001	3.05164948789931e-05	1.17138305553799e-06	0.000513119	5.08151e-05	0.000483641	8.09964160444096e-05	0.0136208	0.00392406
194170_s_at	0.01	0.01	F07A5.7	unc-15	WBGene00006754	UNCoordinated	UP	1.61187	0000003 // reproduction // inferred from mutant phenotype /// 0002119 // nematode larval development // inferred from mutant phenotype /// 0005975 // carbohydrate metabolic process // inferred from electronic annotation /// 0006898 // receptor-mediated endocytosis // inferred from mutant phenotype /// 0010171 // body morphogenesis // inferred from mutant phenotype /// 0018991 // oviposition // in…	0016459 // myosin complex // inferred from electronic annotation /// 0032982 // myosin filament // inferred from direct assay	0003774 // motor activity // inferred from electronic annotation /// 0004553 // hydrolase activity, hydrolyzing O-glycosyl compounds // inferred from electronic annotation /// 0005515 // protein binding // inferred from physical interaction /// 0008092 // cytoskeletal protein binding // inferred from physical interaction	9.13067	0.581048	0.449623	9.09737	0.92784	0.796415	0.000618695	0.00467556	1.09681e-05	5.9923e-05	0.0040535	0.0209	0.00108898	0.00450751
186236_s_at	0.01	0.01	W03G1.4	W03G1.4	WBGene00043707	hypothetical protein /// hypothetical protein /// hypothetical protein /// hypothetical protein /// hypothetical protein /// status:Predicted /// hypothetical protein	DOWN	2.01915	0009792 // embryo development ending in birth or egg hatching // inferred from mutant phenotype /// 0019915 // lipid storage // inferred from mutant phenotype	---	---	4.49205	-0.456499	-1.22821	4.67608	-0.79928	-1.57099	0.00138377	1.59970632241281e-08	4.47247e-05	8.42852e-09	0.0073231	3.68959131346942e-06	0.00258053	6.4436e-06
178665_at	0.01	0.01	W04A8.3	W04A8.3	WBGene00012238	hypothetical protein /// status:Partially_confirmed	DOWN	1.65007	---	---	---	4.80564	-0.85765	-0.466419	4.79593	-0.978627	-0.587397	4.25199726883023e-06	0.00195128	9.34498e-06	0.00149479	0.000133821	0.0110491	0.000960734	0.0307774
178793_s_at	0.01	0.01	W04A8.5	W04A8.5	WBGene00012240	hypothetical protein /// status:Confirmed	DOWN	1.78435	---	---	---	6.74548	-0.996049	-0.697168	6.68121	-0.973628	-0.674747	6.64570009984911e-05	0.00179816	9.85307e-05	0.00258606	0.00083149	0.0104462	0.00443099	0.0428969
180966_s_at	0.01	0.01	W04B5.1	W04B5.1	WBGene00021018	hypothetical protein /// status:Confirmed	UP	1.59248	---	---	---	6.96179	0.616786	0.6897	7.02396	0.652858	0.725772	0.00199016	0.000794308	0.000450785	0.000164632	0.0096741	0.00578983	0.0124731	0.00823064
180965_at	0.01	0.01	W04B5.1	W04B5.1	WBGene00021018	hypothetical protein /// status:Confirmed	UP	1.47836	---	---	---	6.12469	0.376324	0.582682	6.14622	0.545307	0.751665	0.00204017	3.32271636517086e-05	0.000121614	3.33614e-06	0.00983223	0.000667697	0.00512427	0.000804915
186185_s_at	0.01	0.05	W09D6.4	W09D6.4	WBGene00012357	hypothetical protein /// status:Partially_confirmed /// status:Confirmed /// hypothetical protein	DOWN	1.45371	---	0016021 // integral to membrane // inferred from electronic annotation	---	7.17514	-0.707275	-0.671723	7.10882	-0.407756	-0.372204	0.000431651	0.000685681	0.00128961	0.002639	0.00313058	0.00528998	0.0250866	0.0435279
172627_x_at	0.01	0.01	Y105C5A.13	Y105C5A.13	WBGene00013636	status:Predicted /// hypothetical protein /// hypothetical protein	UP	1.54806	---	---	---	6.38426	0.604817	0.379273	6.35165	0.881648	0.656103	0.000400533	0.0130533	5.29314e-05	0.000908055	0.00295579	0.0444274	0.00290006	0.0229172
185622_at	0.05	0.01	Y106G6H.4	Y106G6H.4	WBGene00013717	status:Partially_confirmed /// hypothetical protein	DOWN	1.24402	---	---	---	7.44431	-0.268031	-0.247718	7.46256	-0.382307	-0.361994	0.00714848	0.0116266	0.000310774	0.000513961	0.0252608	0.0409914	0.00980916	0.0161697
186914_s_at	0.01	0.01	Y116A8C.19	Y116A8C.19	WBGene00013796	status:Confirmed /// hypothetical protein	DOWN	1.69607	---	---	0003676 // nucleic acid binding // inferred from electronic annotation /// 0008270 // zinc ion binding // inferred from electronic annotation /// 0046872 // metal ion binding // inferred from electronic annotation	7.48468	-0.949251	-0.749131	7.40654	-0.775258	-0.575138	8.05126112881548e-06	0.00010965	0.000104056	0.00158858	0.000205987	0.00148243	0.00462506	0.0318759
186520_at	0.01	0.01	Y116A8C.20	Y116A8C.20	WBGene00013797	status:Partially_confirmed /// hypothetical protein	DOWN	1.67183	---	---	0003676 // nucleic acid binding // inferred from electronic annotation /// 0008270 // zinc ion binding // inferred from electronic annotation /// 0046872 // metal ion binding // inferred from electronic annotation	5.27038	-0.839148	-0.759052	5.19175	-0.723804	-0.643708	4.82545442925444e-05	0.000137179	5.3065e-05	0.000177001	0.000666378	0.00174185	0.00290006	0.00840481
186063_at	0.01	0.01	Y25C1A.6	Y25C1A.6	WBGene00021293	status:Confirmed /// hypothetical protein	DOWN	1.86897	---	---	---	7.82631	-1.045	-0.84747	7.73299	-0.957022	-0.75949	6.82859906197685e-07	9.06711567717126e-06	1.30288e-05	0.000156359	4.17915273533245e-05	0.000278004	0.00119288	0.00804962
175814_at	0.01	0.01	Y34F4.3	Y34F4.3	WBGene00021338	status:Partially_confirmed /// hypothetical protein	UP	1.73745	---	---	---	4.43663	0.955379	0.676903	4.41907	0.917043	0.638566	4.56263222823079e-07	2.97012289960467e-05	4.18771e-07	3.31248e-05	3.30025214758544e-05	0.000611964	0.000128088	0.00303082
179851_at	0.01	0.01	Y37D8A.2	Y37D8A.2	WBGene00012544	status:Confirmed /// hypothetical protein	UP	1.49977	0016042 // lipid catabolic process // inferred from electronic annotation	0005576 // extracellular region // inferred from electronic annotation	0016787 // hydrolase activity // inferred from electronic annotation	10.6031	0.543494	0.372868	10.5561	0.796621	0.625995	0.000196766	0.00459804	2.4972e-06	4.10637e-05	0.00177758	0.0205897	0.000429013	0.0033397
185404_s_at	0.01	0.01	Y38E10A.3	Y38E10A.3	WBGene00012581	status:Partially_confirmed /// hypothetical protein	DOWN	2.15183	0000003 // reproduction // inferred from mutant phenotype /// 0019915 // lipid storage // inferred from mutant phenotype /// 0040035 // hermaphrodite genitalia development // inferred from mutant phenotype	---	---	4.51246	-0.942835	-1.00953	4.48944	-1.20159	-1.26829	0.00223033	0.00129606	3.03014e-05	1.65363e-05	0.0105109	0.00825897	0.00205004	0.00207049
177305_at	0.01	0.01	Y39G10AL.1	Y39G10AL.1	WBGene00021458	status:Confirmed /// hypothetical protein	DOWN	1.45533	---	---	0005515 // protein binding // inferred from physical interaction	6.90451	-0.480312	-0.43532	6.90583	-0.647364	-0.602372	0.00194459	0.00404332	0.000196962	0.000390589	0.00950342	0.0188254	0.007086	0.014019
176486_at	0.01	0.01	Y39G10AR.10	Y39G10AR.10	WBGene00021468	locus:epg-2 /// hypothetical protein	DOWN	1.71193	0002119 // nematode larval development // inferred from mutant phenotype /// 0006898 // receptor-mediated endocytosis // inferred from mutant phenotype /// 0007052 // mitotic spindle organization // inferred from mutant phenotype /// 0009792 // embryo development ending in birth or egg hatching // inferred from mutant phenotype	---	0005515 // protein binding // inferred from physical interaction	9.57353	-0.822295	-0.606341	9.53138	-0.944909	-0.728955	1.29926647081085e-05	0.000319368	4.96258e-05	0.00063064	0.00027655	0.0030834	0.0027492	0.0181934
176048_at	0.01	0.05	Y41D4B.14	Y41D4B.14	WBGene00021516	status:Confirmed /// hypothetical protein	DOWN	1.44237	---	---	---	5.96125	-0.578198	-0.520888	5.93433	-0.535994	-0.478684	0.000429748	0.00107406	0.000530014	0.00139437	0.00312219	0.00724148	0.013933	0.0293259
176882_at	0.01	0.01	Y43B11AL.1	Y43B11AL.1	WBGene00021542	status:Partially_confirmed /// hypothetical protein	DOWN	1.91034	---	---	---	5.92675	-1.03703	-0.790788	5.89569	-1.07688	-0.830634	2.51309823330327e-05	0.000401332	4.48329e-06	8.32537e-05	0.000425355	0.00360516	0.000602144	0.00558311
186384_s_at	0.01	0.01	Y43F11A.1	Y43F11A.1	WBGene00012841	status:Predicted /// status:Predicted /// hypothetical protein /// hypothetical protein	DOWN	1.64193	---	---	---	9.20611	-0.635163	-0.813945	9.17698	-0.616837	-0.795618	0.000196339	1.392063710385e-05	0.000148872	9.38546e-06	0.0017761	0.000368349	0.00589448	0.00163072
180835_at	0.01	0.01	Y43F8B.1	Y43F8B.1	WBGene00012812	hypothetical protein	UP	1.46198	---	---	---	8.03724	0.566689	0.574357	8.07815	0.521486	0.529155	0.000266654	0.000234354	2.27498e-05	1.93041e-05	0.00220118	0.00252017	0.0016968	0.00225312
186171_at	0.01	0.05	Y44E3A.1	Y44E3A.1	WBGene00021547	hypothetical protein	DOWN	1.61162	---	---	---	7.01769	-0.979249	-0.877647	6.90319	-0.499383	-0.397781	5.56063582584627e-07	2.23638351324084e-06	0.000474806	0.00307409	3.73602197464358e-05	0.000122116	0.0130104	0.0478157
177229_at	0.01	0.01	Y45G5AM.5	Y45G5AM.5	WBGene00021557	status:Partially_confirmed /// hypothetical protein	DOWN	2.22688	---	---	---	7.39713	-1.35849	-0.937894	7.25714	-1.37216	-0.951561	6.04685344353254e-06	0.000321569	8.01648e-06	0.000382383	0.000166861	0.00309801	0.000863183	0.0139205
177151_at	0.01	0.01	Y46E12A.4	Y46E12A.4	WBGene00044798	locus:tbx-43 /// hypothetical protein	DOWN	1.88469	0006350 // transcription // inferred from electronic annotation /// 0006355 // regulation of transcription, DNA-dependent // inferred from electronic annotation /// 0045449 // regulation of transcription // inferred from electronic annotation	0005634 // nucleus // inferred from electronic annotation	0003677 // DNA binding // inferred from electronic annotation /// 0003700 // sequence-specific DNA binding transcription factor activity // inferred from electronic annotation	8.02855	-0.975387	-0.777888	7.937	-1.05076	-0.853266	1.38757438513745e-05	0.000157947	4.37569e-06	4.73159e-05	0.000287815	0.00191569	0.000602144	0.00372918
182324_at	0.01	0.01	Y46G5A.8	Y46G5A.8	WBGene00012900	status:Confirmed /// hypothetical protein	DOWN	1.63275	---	0016021 // integral to membrane // inferred from electronic annotation	---	7.73401	-0.803488	-0.834583	7.62854	-0.580031	-0.611126	5.78544989241658e-06	3.65709554055942e-06	5.98688e-05	3.40876e-05	0.000163427	0.000166015	0.00315653	0.0030469
181216_s_at	0.01	0.01	Y53H1B.2	Y53H1B.2	WBGene00013181	status:Confirmed /// hypothetical protein	UP	1.69812	---	---	---	11.2014	0.579927	0.769129	11.2003	0.758741	0.947942	0.000637922	3.90880468781965e-05	2.56551e-05	1.84535e-06	0.0041246	0.000730121	0.00183302	0.000542605
187454_at	0.01	0.01	Y55F3AM.11	Y55F3AM.11	WBGene00021928	status:Partially_confirmed /// hypothetical protein	UP	1.66676	---	0016021 // integral to membrane // inferred from electronic annotation	---	8.55464	0.757682	0.574485	8.53286	0.899611	0.716413	1.51053674027201e-05	0.000277684	1.14324e-06	1.76986e-05	0.000303551	0.00281935	0.00024278	0.00212437
184588_at	0.01	0.01	Y57A10B.6	Y57A10B.6	WBGene00013278	status:Confirmed /// hypothetical protein	DOWN	1.39781	---	---	0005515 // protein binding // inferred from physical interaction	6.27554	-0.419574	-0.364643	6.28722	-0.601692	-0.546761	0.00192155	0.00534949	0.000154839	0.00038806	0.00941163	0.0230523	0.00600887	0.013961
186310_at	0.01	0.01	Y57G7A.2	Y57G7A.2	WBGene00021966	status:Partially_confirmed /// hypothetical protein	DOWN	1.53821	---	---	---	7.01224	-0.505034	-0.455255	6.9931	-0.787242	-0.737463	0.000960869	0.00222244	2.85224e-05	5.79419e-05	0.00561253	0.012114	0.00198231	0.0043858
176089_at	0.01	0.01	Y5H2B.3	Y5H2B.3	WBGene00021165	status:Partially_confirmed /// hypothetical protein	DOWN	2.15331	---	---	---	7.53267	-0.945954	-1.06022	7.50134	-1.15289	-1.26716	0.000517711	0.000176282	0.000116323	4.31717e-05	0.00355722	0.00207629	0.00499599	0.00347731
186925_at	0.01	0.05	Y62E10A.17	Y62E10A.17	WBGene00013383	status:Partially_confirmed /// hypothetical protein	DOWN	1.38161	0002119 // nematode larval development // inferred from mutant phenotype /// 0006355 // regulation of transcription, DNA-dependent // inferred from electronic annotation /// 0009792 // embryo development ending in birth or egg hatching // inferred from mutant phenotype /// 0010171 // body morphogenesis // inferred from mutant phenotype /// 0040007 // growth // inferred from mutant phenotype	0005634 // nucleus // inferred from electronic annotation	0003700 // sequence-specific DNA binding transcription factor activity // inferred from electronic annotation	9.38787	-0.552128	-0.587145	9.354	-0.345547	-0.380565	8.41285390628002e-06	4.03146575469923e-06	0.00198767	0.000904946	0.000212078	0.000174706	0.0335217	0.0229083
187001_at	0.01	0.01	Y71A12B.11	Y71A12B.11	WBGene00013508	status:Confirmed /// hypothetical protein	DOWN	1.70766	---	0016021 // integral to membrane // inferred from electronic annotation	---	7.42311	-0.898146	-0.579172	7.41469	-0.964861	-0.645888	2.90854381542943e-07	5.69326033298647e-05	6.62216e-06	0.000455941	2.55660473253287e-05	0.000949404	0.000767067	0.0151842
174778_s_at	0.01	0.05	Y71A12B.12	Y71A12B.12	WBGene00013509	hypothetical protein	DOWN	1.6016	---	---	---	7.30689	-0.875818	-0.802242	7.185	-0.556779	-0.483203	5.85124713659466e-06	1.63267883795063e-05	0.0007275	0.0023167	0.000163803	0.000406183	0.0172457	0.0397557
186953_at	0.01	0.05	Y71F9AL.7	Y71F9AL.7	WBGene00022112	status:Partially_confirmed /// hypothetical protein	DOWN	1.5632	0009792 // embryo development ending in birth or egg hatching // inferred from mutant phenotype	0016021 // integral to membrane // inferred from electronic annotation	0005515 // protein binding // inferred from physical interaction	6.39227	-0.909987	-0.879435	6.19833	-0.409575	-0.379023	2.92469531195578e-06	4.43587567124143e-06	0.00068118	0.00131393	0.000104377	0.000185264	0.0165087	0.0281373
189541_at	0.01	0.01	ZC204.2	ZC204.2	WBGene00022554	homeobox protein /// hypothetical protein	DOWN	1.26645	0006355 // regulation of transcription, DNA-dependent // inferred from electronic annotation /// 0045449 // regulation of transcription // inferred from electronic annotation	0005634 // nucleus // inferred from electronic annotation	0003677 // DNA binding // inferred from electronic annotation /// 0003700 // sequence-specific DNA binding transcription factor activity // inferred from electronic annotation /// 0043565 // sequence-specific DNA binding // inferred from electronic annotation	8.47777	-0.346862	-0.244996	8.50874	-0.436583	-0.334717	0.000188554	0.00363064	3.7567e-05	0.000529951	0.00172206	0.0174291	0.00234449	0.0164694
191294_at	0.01	0.05	ZC373.1	ZC373.1	WBGene00013866	cystathionine beta-synthase /// hypothetical protein	DOWN	1.31408	0008152 // metabolic process // inferred from electronic annotation	---	0003824 // catalytic activity // inferred from electronic annotation /// 0030170 // pyridoxal phosphate binding // inferred from electronic annotation	6.93324	-0.334916	-0.393291	6.96934	-0.394822	-0.453198	0.00382058	0.00110159	0.00197189	0.000626358	0.0156936	0.00735967	0.033352	0.0181934
189113_at	0.01	0.01	ZC376.4	ZC376.4	WBGene00013876	Homeobox domain /// hypothetical protein	DOWN	1.29024	0006355 // regulation of transcription, DNA-dependent // inferred from electronic annotation /// 0045449 // regulation of transcription // inferred from electronic annotation	0005634 // nucleus // inferred from electronic annotation	0003677 // DNA binding // inferred from electronic annotation /// 0003700 // sequence-specific DNA binding transcription factor activity // inferred from electronic annotation /// 0043565 // sequence-specific DNA binding // inferred from electronic annotation	7.20056	-0.372899	-0.450888	7.15173	-0.284387	-0.362377	0.000517607	8.1606241878988e-05	0.00122284	0.000132782	0.00355722	0.00120907	0.0242821	0.00727686
181932_at	0.01	0.01	ZK1053.4	ZK1053.4	WBGene00014199	status:Partially_confirmed /// hypothetical protein	DOWN	1.52188	---	---	---	8.76371	-0.589337	-0.474446	8.76813	-0.737272	-0.622382	0.000135288	0.00100719	2.75151e-05	0.000163248	0.00137994	0.00690818	0.00192984	0.00821074
193133_s_at	0.01	0.01	ZK337.1	ZK337.1	WBGene00013969	hypothetical protein	UP	2.07596	0008152 // metabolic process // inferred from electronic annotation	0005576 // extracellular region // inferred from electronic annotation /// 0005615 // extracellular space // inferred from electronic annotation	0004866 // endopeptidase inhibitor activity // inferred from electronic annotation /// 0005515 // protein binding // inferred from electronic annotation /// 0016740 // transferase activity // inferred from electronic annotation	8.39099	1.39643	1.04385	8.50401	1.06371	0.71113	2.61264792201409e-08	1.26736840917749e-06	2.28472e-06	0.000201713	5.02992188515279e-06	8.33389107532758e-05	0.000401532	0.00919634
174952_s_at	0.01	0.01	ZK337.1	ZK337.1	WBGene00013969	hypothetical protein	UP	1.99524	0008152 // metabolic process // inferred from electronic annotation	0005576 // extracellular region // inferred from electronic annotation /// 0005615 // extracellular space // inferred from electronic annotation	0004866 // endopeptidase inhibitor activity // inferred from electronic annotation /// 0005515 // protein binding // inferred from electronic annotation /// 0016740 // transferase activity // inferred from electronic annotation	8.9624	1.22527	0.890008	9.01037	1.10312	0.767853	1.02913993586981e-05	0.000304526	1.35778e-05	0.000558017	0.000240389	0.00301077	0.001207	0.0170473
186741_at	0.01	0.01	ZK673.5	ZK673.5	WBGene00014061	status:Partially_confirmed /// hypothetical protein	DOWN	1.53293	---	---	---	5.74459	-0.775498	-0.658697	5.68627	-0.573886	-0.457085	5.92099570930485e-06	3.83590675344337e-05	6.95154e-05	0.000629675	0.000164675	0.000722881	0.00349635	0.0181934
178126_s_at	0.01	0.05	ZK938.2	ZK938.2	WBGene00014159	locus:arrd-4 /// hypothetical protein	DOWN	1.77555	---	---	---	6.35969	-0.892412	-0.79897	6.27957	-0.857561	-0.764119	5.46348358163131e-05	0.000170615	0.000526969	0.00141312	0.000727578	0.00202341	0.013916	0.0295981
192301_at	0.01	0.01	Y6G8.3	ztf-25	WBGene00012405	locus:ztf-25 /// Zinc finger Transcription Factor family	DOWN	1.52086	---	0005622 // intracellular // inferred from electronic annotation	0008270 // zinc ion binding // inferred from electronic annotation	9.22774	-0.696636	-0.577487	9.23511	-0.632284	-0.513136	1.01982219893462e-08	1.36601627301609e-07	3.09143e-08	5.11059e-07	2.97345517738427e-06	1.78890249719641e-05	1.62993e-05	0.000205634
175286_at	0.01	0.01	AV184387	#N/A	#N/A	---	DOWN	1.52344	---	---	---	8.84161	-0.672339	-0.498107	8.84265	-0.716558	-0.542326	1.60067142184681e-05	0.000362233	8.93061e-06	0.000181192	0.000315785	0.00335788	0.000941717	0.00852441
