# Supplementary material for: Expression profile of a Caenorhabditis elegans model of adult neuronal ceroid lipofuscinosis reveals down regulation of ubiquitin E3 ligase components
Source: Sci Rep. 2015 Sep 23;5:14392. doi: 10.1038/srep14392 (PMC4585785; doi:10.1038/srep14392)
Supplement: Supplementary table 2 [file srep14392-s3.xls]

## Sheet: Sheet1
Emsembl ID	Gene Name	Description	atcgata	atcgat	tatcga	acgctg
F45C12.6	btb-8	BTB (Broad/complex/Tramtrack/Bric a brac) domain protein	N	Y	Y	N
C01B4.7	C01B4.7	C01B4.7; Y19D10A.4	N	N	Y	N
C06E1.1	C06E1.1	Uncharacterized protein C06E1.1	N	N	Y	N
C40A11.6	C40A11.6	C40A11.6	N	Y	N	N
C47F8.1	C47F8.1	C47F8.1	N	N	Y	N
D1009.2	cyn-8	CYclophyliN	N	N	Y	N
F31E9.6	F31E9.6	F31E9.6	N	Y	N	N
F57G9.3	F57G9.3	F57G9.3	N	Y	N	N
T08E11.6	fbxb-10	F-box B protein	N	N	Y	N
F45C12.5	fbxb-11	F-box B protein	N	N	Y	N
C08F1.3	fbxb-13	F-box B protein	N	N	Y	N
ZC204.7	fbxb-15	F-box B protein	N	N	Y	N
F45D11.13	fbxb-30	F-box B protein	N	N	Y	N
H24O09.2	fbxb-72	F-box B protein	N	N	Y	N
R08C7.9	fbxb-74	F-box B protein	N	Y	N	N
T17A3.4	fbxb-82	F-box B protein	N	Y	N	N
T17A3.7	fbxb-84	F-box B protein	N	Y	N	N
C52E2.1	fbxb-95	F-box B protein	N	Y	N	N
F42G2.3	fbxc-20	F-box C protein	N	Y	N	N
K02B12.2	K02B12.2	K02B12.2	N	Y	Y	N
K04G2.10	K04G2.10	K04G2.10	N	N	Y	N
K12H6.7	K12H6.7	K12H6.7	N	Y	N	N
C44B12.2	ost-1	OSTeonectin (SPARC) related	N	N	Y	N
C30A5.2	rfs-1	Rad-51 (Fifty one) like, Short	N	N	Y	N
Y56A3A.14	sdz-33	SKN-1 Dependent Zygotic transcript	N	N	Y	N
T04B8.3	T04B8.3	T04B8.3	N	Y	Y	N
B0403.4	tag-320	Temporarily Assigned Gene name	N	N	Y	N
Y106G6H.4	Y106G6H.4	Y106G6H.4	N	N	Y	N
Y38E10A.3	Y38E10A.3	Y38E10A.3	N	N	Y	N
Y43F11A.1	Y43F11A.1	Y43F11A.1; Y43F11A.4	N	Y	N	N
Y45G5AM.5	Y45G5AM.5	Y45G5AM.5	N	Y	N	N
Y55F3AM.11	Y55F3AM.11	Y55F3AM.11	N	Y	N	N
Y71F9AL.7	Y71F9AL.7	Y71F9AL.7	N	Y	N	N
C18D4.6	C18D4.6	C18D4.6	N	Y	N	N
C36B7.6	C36B7.6	C36B7.6	N	N	Y	N
F49C12.7	F49C12.7	F49C12.7	N	N	Y	N
Y71A12B.12	Y71A12B.12	Y71A12B.12	N	Y	N	N
C08F1.6	C08F1.6	C08F1.6	N	Y	N	Y
C34D10.1	C34D10.1	C34D10.1	N	N	Y	Y
C35E7.1	C35E7.1	C35E7.1	N	N	N	Y
C50F7.5	C50F7.5	C50F7.5	N	N	N	Y
Y57G11C.25	ccch-5	CCCH-type zinc finger transcription factor	N	N	N	Y
F19F10.3	F19F10.3	F19F10.3	N	N	N	Y
F27B3.6	F27B3.6	F27B3.6	N	N	N	Y
F27C1.4	F27C1.4	F27C1.4	N	N	N	Y
F40G9.5	F40G9.5	F40G9.5	N	N	Y	Y
F45D3.1	F45D3.1	F45D3.1	N	N	N	Y
F48E3.6	F48E3.6	F48E3.6	N	N	N	Y
F56A8.8	F56A8.8	F56A8.8	N	Y	N	Y
F58E1.8	fbxb-18	F-box B protein	N	N	N	Y
Y51H7BR.2	fbxb-43	F-box B protein	N	Y	N	Y
C32B5.10	fbxc-32	F-box C protein	N	N	Y	Y
R52.1	sdz-28	SKN-1 Dependent Zygotic transcript	N	N	N	Y
C32B5.16	sdz-4	SKN-1 Dependent Zygotic transcript	N	Y	N	Y
Y105C5B.13	skr-10	SKp1 Related (ubiquitin ligase complex component)	N	Y	N	Y
F54D10.1	skr-15	SKp1 Related (ubiquitin ligase complex component)	N	N	N	Y
T25E12.6	T25E12.6	T25E12.6	N	Y	N	Y
T26E3.8	T26E3.8	T26E3.8	N	Y	Y	Y
ZC443.5	ugt-18	UDP-GlucuronosylTransferase	N	N	N	Y
W04B5.1	W04B5.1	W04B5.1	N	N	N	Y
Y41D4B.14	Y41D4B.14	Y41D4B.14	N	N	N	Y
Y62E10A.17	Y62E10A.17	Y62E10A.17	N	N	N	Y
ZK673.5	ZK673.5	Uncharacterized protein ZK673.5	N	N	Y	Y
ZK938.2	ZK938.2	ZK938.2	N	N	N	Y
Y6G8.3	ztf-25	Zinc finger Transcription Factor family	N	Y	N	Y
C35E7.5	C35E7.5	C35E7.5	N	N	N	Y
C52D10.9	skr-8	SKp1 Related (ubiquitin ligase complex component)	N	Y	Y	Y
F07A5.7	unc-15	UNCoordinated	N	N	N	Y
K02E7.9	btb-10	BTB (Broad/complex/Tramtrack/Bric a brac) domain protein	Y	Y	Y	N
M01D1.3	btb-11	BTB (Broad/complex/Tramtrack/Bric a brac) domain protein	Y	Y	Y	N
ZC204.3	btb-12	BTB (Broad/complex/Tramtrack/Bric a brac) domain protein	Y	Y	Y	N
F45C12.7	btb-6	BTB (Broad/complex/Tramtrack/Bric a brac) domain protein	Y	Y	Y	N
C01B4.8	C01B4.8	C01B4.8; Y19D10A.5	Y	Y	Y	N
C01G6.3	C01G6.3	C01G6.3	Y	Y	Y	N
C13F10.2	C13F10.2	C13F10.2	Y	Y	Y	N
C41H7.3	C41H7.3	C41H7.3; C41H7.9	Y	Y	Y	N
C41H7.6	C41H7.6	C41H7.6	Y	Y	Y	N
W09G12.4	dsl-1	Delta/Serrate/Lag-2 domain	Y	Y	Y	N
W09G12.1	dsl-2	Delta/Serrate/Lag-2 domain	Y	Y	Y	N
EEED8.12	EEED8.12	Putative RNA-binding protein EEED8.12	Y	Y	Y	N
F15A4.10	F15A4.10	Uncharacterized protein F15A4.10	Y	Y	Y	N
F15B10.3	F15B10.3	F15B10.3	Y	Y	Y	N
F28C6.1	F28C6.1	F28C6.1	Y	Y	Y	N
F40G9.9	F40G9.9	F40G9.9	Y	Y	Y	N
F53F8.3	F53F8.3	F53F8.3	Y	Y	Y	N
F56A4.12	F56A4.12	F56A4.12	Y	Y	Y	N
F53C3.2	fbxb-103	F-box B protein	Y	Y	Y	N
Y49F6B.7	fbxb-104	F-box B protein	Y	Y	Y	N
ZC204.9	fbxb-20	F-box B protein	Y	Y	Y	N
M01D1.8	fbxb-41	F-box B protein	Y	Y	Y	N
F45C12.13	fbxb-48	F-box B protein	Y	Y	Y	N
K05F6.7	fbxb-54	F-box B protein	Y	Y	Y	N
Y113G7B.8	fbxb-59	F-box B protein	Y	Y	Y	N
F55C9.8	fbxb-62	F-box B protein	Y	Y	Y	N
F55C9.13	fbxb-63	F-box B protein	Y	Y	Y	N
F49B2.2	fbxb-67	F-box B protein	Y	Y	Y	N
F56G4.3	pes-2.1	Patterned Expression Site	Y	Y	Y	N
F08D12.9	sdz-10	SKN-1 Dependent Zygotic transcript	Y	Y	Y	N
F14B6.1	sdz-14	SKN-1 Dependent Zygotic transcript	Y	Y	Y	N
T11A5.5	sdz-31	SKN-1 Dependent Zygotic transcript	Y	Y	Y	N
F08D12.10	sdz-9	SKN-1 Dependent Zygotic transcript	Y	Y	Y	N
F33H2.7	set-10	SET (trithorax/polycomb) domain containing	Y	Y	Y	N
C52D10.8	skr-13	SKp1 Related (ubiquitin ligase complex component)	Y	Y	Y	N
T05D4.2	T05D4.2	T05D4.2	Y	Y	Y	N
T05E7.5	T05E7.5	T05E7.5	Y	Y	Y	N
T12A2.3	T12A2.3	T12A2.3	Y	Y	Y	N
Y66A7A.8	tbx-33	T BoX family	Y	Y	Y	N
W04A8.5	W04A8.5	W04A8.5	Y	Y	Y	N
Y39G10AL.1	Y39G10AL.1	Y39G10AL.1	Y	Y	Y	N
Y53H1B.2	Y53H1B.2	Y53H1B.2	Y	Y	Y	N
Y57G7A.2	Y57G7A.2	Y57G7A.2	Y	Y	Y	N
Y71A12B.11	Y71A12B.11	Y71A12B.11	Y	Y	Y	N
ZK1053.4	ZK1053.4	ZK1053.4	Y	Y	Y	N
F33H2.3	F33H2.3	Acidic leucine-rich nuclear phosphoprotein 32-related protein 1	Y	Y	Y	N
F54D5.5	F54D5.5	F54D5.5	Y	Y	Y	N
K05F6.4	K05F6.4	F-box B protein	Y	Y	Y	N
ZC373.1	ZC373.1	ZC373.1	Y	Y	Y	N
T07C4.6	tbx-9	T BoX family	Y	Y	Y	N
Y25C1A.6	Y25C1A.6	Y25C1A.6	Y	Y	Y	N
Y44E3A.1	Y44E3A.1	Y44E3A.1	Y	Y	Y	N
B0281.5	B0281.5	B0281.5	Y	Y	Y	Y
C05D12.5	C05D12.5	C05D12.5	Y	Y	Y	Y
F38C2.5	ccch-2	CCCH-type zinc finger transcription factor	Y	Y	Y	Y
Y116A8C.17	dct-13	DAF-16/FOXO Controlled, germline Tumor affecting	Y	Y	Y	Y
F10G2.4	F10G2.4	F10G2.4	Y	Y	Y	Y
F14H3.5	F14H3.5	F14H3.5	Y	Y	Y	Y
F38C2.7	F38C2.7	F38C2.7	Y	Y	Y	Y
F58E1.14	fbxb-47	F-box B protein	Y	Y	Y	Y
T17A3.6	fbxb-83	F-box B protein	Y	Y	Y	Y
R17.1	fbxb-85	F-box B protein	Y	Y	Y	Y
C32B5.14	fbxc-18	F-box C protein	Y	Y	Y	Y
F58E1.10	fbxc-22	F-box C protein	Y	Y	Y	Y
F19B10.9	sea-1	Signal Element on Autosome	Y	Y	Y	Y
C52D10.7	skr-9	SKp1 Related (ubiquitin ligase complex component)	Y	Y	Y	Y
T26E3.5	T26E3.5	T26E3.5	Y	Y	Y	Y
Y57A10A.9	tag-276	Temporarily Assigned Gene name	Y	Y	Y	Y
Y116A8C.19	Y116A8C.19	Y116A8C.19	Y	Y	Y	Y
Y116A8C.20	Y116A8C.20	Y116A8C.20	Y	Y	Y	Y
Y46G5A.8	Y46G5A.8	Y46G5A.8	Y	Y	Y	Y
Y39G10AR.10	Y39G10AR.10	Y39G10AR.10	Y	Y	Y	Y
